# Supplementary material for: The fate of 35S rRNA genes in the allotetraploid grass Brachypodium hybridum
Source: Plant J. 2020 Jul 3;103(5):1810–25. doi: 10.1111/tpj.14869 (PMC7497271; doi:10.1111/tpj.14869)
Supplement: Supplementary file 2 — Table S1. The distribution of high‐frequency SNPs (≥10%) in the 35S rDNA sequences of the Brachypodium distachyon genotype ABR5. [file TPJ-103-1810-s002.xlsx]

## Sheet: ABR5_freq10
Table S1. The distribution of high frequency SNPs (≥10%) in the 35S rDNA sequences of B. distachyon genotype ABR5.
No.	Position	Region	Type	Mutation			Count	Coverage	Frequency
1	2486^2487	25S rDNA	Insertion	-	→	T	244	1852	13.17
2	5606^5607	25S rDNA	Insertion	-	→	C	275	1424	19.31
3	7206	IGS	SNV	T	→	C	476	1643	28.97
SNV - single nucleotide variant
