# Supplementary material for: The fate of 35S rRNA genes in the allotetraploid grass Brachypodium hybridum
Source: Plant J. 2020 Jul 3;103(5):1810–25. doi: 10.1111/tpj.14869 (PMC7497271; doi:10.1111/tpj.14869)
Supplement: Supplementary file 3 — Table S2. The distribution of low‐frequency SNPs (≥1%) in the 35S rDNA sequences of the Brachypodium distachyon genotype ABR5. [file TPJ-103-1810-s003.xlsx]

## Sheet: ABR5_freq1
Table S2. The distribution of low frequency SNPs (≥1%) in the 35S rDNA sequences of B. distachyon genotype ABR5.
No.	Position	Region	Type	Mutation			Count	Coverage	Frequency
1	722	18S rDNA	SNV	A	→	G	100	1669	5.99
2	923..924	18S rDNA	MNV	AT	→	CA	31	1923	1.61
3	1449	18S rDNA	SNV	T	→	A	34	1742	1.95
4	1719	18S rDNA	SNV	C	→	T	46	1613	2.85
5	2108	5,8S rDNA	SNV	A	→	G	34	1783	1.91
6	2486^2487	25S rDNA	Insertion	-	→	T	244	1852	13.17
7	2962	25S rDNA	SNV	T	→	G	39	1547	2.52
8	4303	25S rDNA	SNV	A	→	G	55	1736	3.17
9	5327	25S rDNA	SNV	T	→	G	83	1499	5.54
10	5333..5334	25S rDNA	MNV	AT	→	GC	78	1527	5.11
11	5340	25S rDNA	SNV	A	→	G	78	1562	4.99
12	5345..5346	25S rDNA	MNV	CC	→	TT	78	1598	4.88
13	5350..5351	25S rDNA	MNV	AG	→	GC	78	1629	4.79
14	5354	25S rDNA	SNV	A	→	T	77	1615	4.77
15	5369	25S rDNA	SNV	T	→	C	75	1588	4.72
16	5373	25S rDNA	SNV	C	→	A	78	1608	4.85
17	5606^5607	25S rDNA	Insertion	-	→	C	275	1424	19.31
18	6310	IGS	SNV	A	→	G	30	1629	1.84
19	6330	IGS	SNV	T	→	C	45	1481	3.04
20	6347	IGS	SNV	A	→	G	52	1448	3.59
21	6463	IGS	SNV	T	→	G	40	1717	2.33
22	6465	IGS	SNV	T	→	G	54	1702	3.17
23	6481	IGS	SNV	T	→	G	63	1637	3.85
24	6926	IGS	SNV	A	→	C	34	1694	2.01
25	7114	IGS	SNV	G	→	C	30	1619	1.85
26	7146	IGS	SNV	T	→	G	30	1507	1.99
27	7206	IGS	SNV	T	→	C	476	1643	28.97
28	7550	IGS	SNV	T	→	G	30	1689	1.78
29	7984	IGS	SNV	A	→	C	43	1540	2.79
SNV - single nucleotide variant; MNV - neighboring SNVs, where there is evidence they occur together
