# Supplementary material for: The fate of 35S rRNA genes in the allotetraploid grass Brachypodium hybridum
Source: Plant J. 2020 Jul 3;103(5):1810–25. doi: 10.1111/tpj.14869 (PMC7497271; doi:10.1111/tpj.14869)
Supplement: Supplementary file 4 — Table S3. The distribution of high‐frequency SNPs (≥10%) in the 35S rDNA sequences of the Brachypodium distachyon genotype Bd21. [file TPJ-103-1810-s004.xlsx]

## Sheet: Bd_freq10
Table S3. The distribution of high frequency SNPs (≥10%) in the 35S rDNA sequences of B. distachyon genotype Bd21.
No.	Position	Region	Type	Mutation			Count	Coverage	Frequency
1	410	18S rDNA	SNV	A	→	G	804	2279	35.28
2	6346	IGS	SNV	T	→	G	169	1671	10.11
3	6573	IGS	SNV	T	→	G	222	2059	10.78
SNV - single nucleotide variant
