# Supplementary material for: The fate of 35S rRNA genes in the allotetraploid grass Brachypodium hybridum
Source: Plant J. 2020 Jul 3;103(5):1810–25. doi: 10.1111/tpj.14869 (PMC7497271; doi:10.1111/tpj.14869)
Supplement: Supplementary file 5 — Table S4. The distribution of low‐frequency SNPs (≥1%) in the 35S rDNA sequences of the Brachypodium distachyon genotype Bd21. [file TPJ-103-1810-s005.xlsx]

## Sheet: Bd21_freq1
Table S4. The distribution of low frequency SNPs (≥1%) in the 35S rDNA sequences of B. distachyon genotype Bd21.
No.	Position	Region	Type	Mutation			Count	Coverage	Frequency
1	410	18 S rDNA	SNV	A	→	G	804	2279	35.28
2	437	18 S rDNA	SNV	G	→	A	55	2263	2.43
3	1069	18 S rDNA	SNV	A	→	C	39	2427	1.61
4	1080	18 S rDNA	SNV	A	→	C	33	2413	1.37
5	1698	18 S rDNA	SNV	A	→	C	36	2282	1.58
6	1698	18 S rDNA	SNV	A	→	G	43	2282	1.88
7	1702	18 S rDNA	SNV	G	→	C	50	2276	2.2
8	2586	25S rDNA	SNV	A	→	C	35	2043	1.71
9	2906	25S rDNA	SNV	T	→	G	50	1923	2.6
10	2923	25S rDNA	SNV	T	→	G	48	1895	2.53
11	2945	25S rDNA	SNV	T	→	C	32	1879	1.7
12	2962	25S rDNA	SNV	T	→	G	110	1844	5.97
13	2968	25S rDNA	SNV	T	→	G	54	1809	2.99
14	3046	25S rDNA	SNV	A	→	C	32	2019	1.58
15	3051	25S rDNA	SNV	A	→	C	31	2018	1.54
16	3265	25S rDNA	SNV	T	→	A	157	2458	6.39
17	3681	25S rDNA	SNV	T	→	G	31	2120	1.46
18	3784	25S rDNA	SNV	T	→	G	32	2261	1.42
19	3804	25S rDNA	SNV	T	→	C	30	2314	1.3
20	3818	25S rDNA	SNV	C	→	G	35	2253	1.55
21	3822	25S rDNA	SNV	A	→	G	54	2307	2.34
22	4417	25S rDNA	SNV	T	→	C	30	2154	1.39
23	4981	25S rDNA	SNV	T	→	G	41	2311	1.77
24	5325	25S rDNA	SNV	A	→	G	61	2771	2.2
25	5327	25S rDNA	SNV	T	→	G	102	2753	3.71
26	5333..5334	25S rDNA	MNV	AT	→	GC	84	2761	3.04
27	5340	25S rDNA	SNV	A	→	G	95	2747	3.46
28	5345..5346	25S rDNA	MNV	CC	→	TT	85	2795	3.04
29	5350..5351	25S rDNA	MNV	AG	→	GC	85	2809	3.03
30	5354	25S rDNA	SNV	A	→	T	80	2791	2.87
31	5369	25S rDNA	SNV	T	→	C	86	2717	3.17
32	5373	25S rDNA	SNV	C	→	A	84	2706	3.1
33	5657	25S rDNA	SNV	T	→	C	31	2202	1.41
34	5742	25S rDNA	SNV	T	→	G	51	1973	2.58
35	5750	25S rDNA	SNV	T	→	G	65	1970	3.3
36	6139	IGS	SNV	G	→	A	32	1966	1.63
37	6295	IGS	SNV	T	→	C	70	1983	3.53
38	6301	IGS	SNV	C	→	G	39	1937	2.01
39	6314	IGS	SNV	G	→	C	31	1936	1.6
40	6329	IGS	SNV	G	→	T	30	1645	1.82
41	6343	IGS	SNV	T	→	A	42	1653	2.54
42	6343	IGS	SNV	T	→	G	55	1653	3.33
43	6346	IGS	SNV	T	→	G	169	1671	10.11
44	6367	IGS	SNV	A	→	C	35	1773	1.97
45	6378	IGS	SNV	A	→	C	37	1876	1.97
46	6418	IGS	SNV	T	→	G	43	2017	2.13
47	6423	IGS	SNV	T	→	C	35	2101	1.67
48	6438	IGS	SNV	T	→	G	34	2134	1.59
49	6463	IGS	SNV	T	→	G	74	1954	3.79
50	6465	IGS	SNV	T	→	G	97	1921	5.05
51	6477	IGS	SNV	A	→	G	30	1864	1.61
52	6481	IGS	SNV	T	→	G	140	1833	7.64
53	6496	IGS	SNV	C	→	A	67	1873	3.58
54	6573	IGS	SNV	T	→	G	222	2059	10.78
55	6575	IGS	SNV	A	→	C	182	2065	8.81
56	6576..6582	IGS	Deletion	CTTTGGG	→	-	33	2152	1.53
57	6577	IGS	Deletion	T	→	-	98	2060	4.76
58	6579..6580	IGS	MNV	TG	→	GT	31	2055	1.51
59	6581	IGS	SNV	G	→	T	98	2043	4.8
60	6582	IGS	SNV	G	→	A	32	2038	1.57
61	6582^6583	IGS	Insertion	-	→	C	151	2016	7.49
62	6583..6584	IGS	MNV	CT	→	AC	98	2073	4.73
63	6644	IGS	SNV	A	→	C	37	2029	1.82
64	6859	IGS	SNV	A	→	C	47	2006	2.34
65	6859	IGS	SNV	A	→	G	45	2006	2.24
66	6866	IGS	SNV	C	→	G	30	1983	1.51
67	6869	IGS	SNV	C	→	G	34	1959	1.74
68	6875	IGS	SNV	A	→	G	38	1946	1.95
69	6926	IGS	SNV	A	→	C	41	1967	2.08
70	6926	IGS	SNV	A	→	G	41	1967	2.08
71	7166	IGS	SNV	C	→	T	33	2172	1.52
72	7196	IGS	SNV	G	→	C	30	2193	1.37
73	7205	IGS	SNV	A	→	G	30	2230	1.35
74	7206	IGS	SNV	T	→	C	40	2234	1.79
75	7220	IGS	SNV	A	→	G	32	2194	1.46
76	7229	IGS	SNV	A	→	C	36	2116	1.7
77	7229	IGS	SNV	A	→	G	36	2116	1.7
78	7320	IGS	SNV	A	→	C	30	2093	1.43
79	7370	IGS	SNV	T	→	C	51	1369	3.73
80	7501	IGS	SNV	T	→	C	54	1839	2.94
81	7519	IGS	SNV	A	→	C	33	1851	1.78
82	7531	IGS	SNV	G	→	C	40	1839	2.18
83	7542	IGS	SNV	A	→	G	35	1873	1.87
84	7560	IGS	SNV	G	→	T	31	1929	1.61
85	7563	IGS	SNV	T	→	C	30	1918	1.56
86	7563	IGS	SNV	T	→	G	42	1918	2.19
87	7647	IGS	SNV	T	→	G	52	2083	2.5
88	7660	IGS	SNV	A	→	G	30	2058	1.46
89	7963	IGS	SNV	T	→	C	32	2085	1.53
90	7968	IGS	SNV	T	→	C	41	2078	1.97
91	7982	IGS	SNV	T	→	C	56	2085	2.69
92	7984	IGS	SNV	A	→	C	120	2096	5.73
93	7993	IGS	SNV	A	→	C	31	2115	1.47
94	8044	IGS	SNV	A	→	C	35	2021	1.73
95	8051	IGS	SNV	A	→	C	34	1837	1.85
96	8051	IGS	SNV	A	→	G	56	1837	3.05
SNV - single nucleotide variant; MNV - neighboring SNVs, where there is evidence they occur together.
