# Supplementary material for: The fate of 35S rRNA genes in the allotetraploid grass Brachypodium hybridum
Source: Plant J. 2020 Jul 3;103(5):1810–25. doi: 10.1111/tpj.14869 (PMC7497271; doi:10.1111/tpj.14869)
Supplement: Supplementary file 6 — Table S5. The distribution of high‐frequency SNPs (≥10%) in the 35S rDNA sequences of the Brachypodium stacei genotype ABR114. [file TPJ-103-1810-s006.xlsx]

## Sheet: ABR114_freq10
Table S5. The distribution of high frequency SNPs (≥10%) in the 35S rDNA sequences of B. stacei genotype ABR114.
No.	Position	Region	Type	Mutation			Count	Coverage	Frequency
1	651	18S rDNA	SNV	G	→	T	443	2218	19.97
2	5759	IGS	SNV	C	→	G	1021	2293	44.53
3	5762	IGS	SNV	C	→	G	969	2291	42.3
4	6112	IGS	SNV	T	→	G	257	2246	11.44
5	6925	IGS	SNV	T	→	G	249	2123	11.73
6	6929	IGS	SNV	A	→	G	244	2106	11.59
7	8200	IGS	SNV	T	→	G	200	1959	10.21
8	8309	IGS	SNV	A	→	C	343	2214	15.49
9	8369	IGS	SNV	A	→	G	455	2246	20.26
10	8702	IGS	SNV	T	→	C	323	2379	13.58
11	8719	IGS	SNV	T	→	G	346	2516	13.75
12	8730	IGS	SNV	C	→	T	272	2487	10.94
13	8737	IGS	SNV	C	→	T	295	2448	12.05
14	9116	IGS	SNV	A	→	C	234	1945	12.03
SNV - single nucleotide variant.
