# Supplementary material for: The fate of 35S rRNA genes in the allotetraploid grass Brachypodium hybridum
Source: Plant J. 2020 Jul 3;103(5):1810–25. doi: 10.1111/tpj.14869 (PMC7497271; doi:10.1111/tpj.14869)
Supplement: Supplementary file 7 — Table S6. The distribution of low‐frequency SNPs (≥1%) in the 35S rDNA sequences of the Brachypodium stacei genotype ABR114. [file TPJ-103-1810-s007.xlsx]

## Sheet: ABR114_freq1
Table S6. The distribution of low frequency SNPs (≥1%) in the 35S rDNA sequences of B. stacei genotype ABR114.
No.	Position	Region	Type	Mutation			Count	Coverage	Frequency
1	83	18S rDNA	SNV	T	→	G	45	2183	2.06
2	118	18S rDNA	SNV	T	→	G	38	2220	1.71
3	146	18S rDNA	SNV	A	→	C	43	2259	1.9
4	150	18S rDNA	SNV	T	→	G	33	2250	1.47
5	153	18S rDNA	SNV	T	→	G	38	2295	1.66
6	162	18S rDNA	SNV	A	→	G	32	2330	1.37
7	172	18S rDNA	SNV	T	→	G	71	2314	3.07
8	174	18S rDNA	SNV	C	→	A	32	2321	1.38
9	176	18S rDNA	SNV	A	→	C	54	2302	2.35
10	179	18S rDNA	SNV	A	→	C	60	2315	2.59
11	186	18S rDNA	SNV	A	→	C	107	2294	4.66
12	191	18S rDNA	SNV	T	→	G	44	2316	1.9
13	195	18S rDNA	SNV	A	→	C	35	2301	1.52
14	195	18S rDNA	SNV	A	→	G	92	2301	4
15	200	18S rDNA	SNV	C	→	G	62	2300	2.7
16	203	18S rDNA	SNV	A	→	C	36	2296	1.57
17	210	18S rDNA	SNV	A	→	G	35	2286	1.53
18	217	18S rDNA	SNV	A	→	C	32	2292	1.4
19	217	18S rDNA	SNV	A	→	G	30	2292	1.31
20	221	18S rDNA	SNV	T	→	G	60	2257	2.66
21	224	18S rDNA	SNV	C	→	G	44	2246	1.96
22	226	18S rDNA	SNV	C	→	G	35	2253	1.55
23	231	18S rDNA	SNV	T	→	G	32	2248	1.42
24	232	18S rDNA	SNV	T	→	G	34	2252	1.51
25	233	18S rDNA	SNV	T	→	G	45	2246	2
26	236	18S rDNA	SNV	T	→	G	40	2234	1.79
27	240	18S rDNA	SNV	T	→	G	71	2238	3.17
28	242	18S rDNA	SNV	A	→	C	39	2225	1.75
29	243	18S rDNA	SNV	T	→	G	30	2227	1.35
30	247	18S rDNA	SNV	A	→	C	32	2225	1.44
31	254	18S rDNA	SNV	A	→	C	34	2218	1.53
32	260	18S rDNA	SNV	A	→	C	60	2222	2.7
33	265	18S rDNA	SNV	A	→	C	65	2202	2.95
34	265	18S rDNA	SNV	A	→	G	37	2202	1.68
35	269	18S rDNA	SNV	A	→	C	57	2193	2.6
36	270	18S rDNA	SNV	T	→	C	34	2190	1.55
37	270	18S rDNA	SNV	T	→	G	44	2190	2.01
38	272	18S rDNA	SNV	G	→	C	37	2186	1.69
39	274	18S rDNA	SNV	A	→	C	93	2193	4.24
40	274	18S rDNA	SNV	A	→	G	36	2193	1.64
41	276	18S rDNA	SNV	G	→	C	30	2206	1.36
42	277	18S rDNA	SNV	G	→	C	34	2213	1.54
43	281	18S rDNA	SNV	T	→	C	85	2176	3.91
44	281	18S rDNA	SNV	T	→	G	40	2176	1.84
45	284	18S rDNA	SNV	T	→	C	34	2169	1.57
46	287	18S rDNA	SNV	C	→	G	47	2172	2.16
47	292	18S rDNA	SNV	A	→	C	72	2146	3.36
48	292	18S rDNA	SNV	A	→	G	42	2146	1.96
49	294	18S rDNA	SNV	G	→	C	31	2176	1.42
50	296	18S rDNA	SNV	A	→	C	81	2183	3.71
51	299	18S rDNA	SNV	A	→	C	53	2197	2.41
52	299	18S rDNA	SNV	A	→	T	112	2197	5.1
53	303	18S rDNA	SNV	A	→	C	42	2202	1.91
54	305	18S rDNA	SNV	A	→	C	37	2198	1.68
55	311	18S rDNA	SNV	G	→	C	32	2218	1.44
56	316	18S rDNA	SNV	A	→	C	46	2230	2.06
57	317	18S rDNA	SNV	T	→	C	32	2230	1.43
58	319	18S rDNA	SNV	A	→	C	43	2243	1.92
59	320	18S rDNA	SNV	A	→	C	80	2239	3.57
60	325	18S rDNA	SNV	C	→	G	32	2250	1.42
61	327	18S rDNA	SNV	A	→	C	36	2266	1.59
62	327	18S rDNA	SNV	A	→	G	40	2266	1.77
63	328	18S rDNA	SNV	T	→	G	76	2277	3.34
64	331	18S rDNA	SNV	T	→	G	110	2283	4.82
65	332	18S rDNA	SNV	A	→	G	72	2308	3.12
66	335	18S rDNA	SNV	A	→	G	50	2278	2.19
67	336	18S rDNA	SNV	T	→	G	43	2287	1.88
68	337	18S rDNA	SNV	A	→	G	62	2285	2.71
69	342	18S rDNA	SNV	C	→	G	39	2306	1.69
70	343	18S rDNA	SNV	C	→	G	33	2310	1.43
71	345	18S rDNA	SNV	A	→	C	78	2292	3.4
72	345	18S rDNA	SNV	A	→	G	34	2292	1.48
73	348	18S rDNA	SNV	A	→	C	37	2306	1.6
74	348	18S rDNA	SNV	A	→	G	41	2306	1.78
75	349	18S rDNA	SNV	T	→	G	64	2313	2.77
76	352	18S rDNA	SNV	T	→	G	179	2302	7.78
77	357	18S rDNA	SNV	A	→	C	57	2296	2.48
78	357	18S rDNA	SNV	A	→	G	65	2296	2.83
79	358	18S rDNA	SNV	C	→	G	37	2323	1.59
80	364	18S rDNA	SNV	A	→	C	44	2317	1.9
81	364	18S rDNA	SNV	A	→	G	60	2317	2.59
82	365	18S rDNA	SNV	C	→	G	38	2336	1.63
83	368	18S rDNA	SNV	A	→	C	33	2338	1.41
84	371	18S rDNA	SNV	A	→	G	32	2368	1.35
85	372	18S rDNA	SNV	T	→	G	51	2365	2.16
86	373	18S rDNA	SNV	T	→	G	56	2369	2.36
87	374	18S rDNA	SNV	A	→	G	55	2359	2.33
88	379	18S rDNA	SNV	T	→	G	53	2349	2.26
89	380	18S rDNA	SNV	C	→	G	50	2351	2.13
90	382	18S rDNA	SNV	A	→	G	40	2353	1.7
91	384	18S rDNA	SNV	T	→	G	59	2371	2.49
92	386	18S rDNA	SNV	C	→	G	55	2380	2.31
93	404	18S rDNA	SNV	A	→	C	37	2394	1.55
94	405	18S rDNA	SNV	A	→	C	50	2380	2.1
95	407	18S rDNA	SNV	G	→	C	32	2395	1.34
96	410	18S rDNA	SNV	T	→	G	35	2391	1.46
97	411	18S rDNA	SNV	A	→	C	57	2362	2.41
98	414	18S rDNA	SNV	A	→	C	93	2341	3.97
99	416	18S rDNA	SNV	A	→	C	32	2345	1.36
100	417	18S rDNA	SNV	T	→	C	48	2339	2.05
101	417	18S rDNA	SNV	T	→	G	40	2339	1.71
102	420	18S rDNA	SNV	A	→	C	43	2362	1.82
103	429	18S rDNA	SNV	A	→	C	39	2359	1.65
104	432	18S rDNA	SNV	A	→	C	31	2364	1.31
105	440	18S rDNA	SNV	A	→	C	41	2364	1.73
106	443	18S rDNA	SNV	T	→	G	36	2346	1.53
107	445	18S rDNA	SNV	A	→	C	72	2325	3.1
108	449	18S rDNA	SNV	A	→	C	37	2325	1.59
109	450	18S rDNA	SNV	A	→	C	38	2333	1.63
110	451	18S rDNA	SNV	T	→	C	39	2334	1.67
111	451	18S rDNA	SNV	T	→	G	44	2334	1.89
112	454	18S rDNA	SNV	T	→	C	41	2361	1.74
113	456	18S rDNA	SNV	A	→	G	32	2366	1.35
114	458	18S rDNA	SNV	A	→	C	79	2372	3.33
115	473	18S rDNA	SNV	C	→	A	31	2393	1.3
116	480	18S rDNA	SNV	T	→	A	32	2380	1.34
117	480	18S rDNA	SNV	T	→	G	30	2380	1.26
118	482	18S rDNA	SNV	A	→	C	47	2395	1.96
119	484	18S rDNA	SNV	A	→	C	36	2403	1.5
120	486	18S rDNA	SNV	T	→	G	32	2398	1.33
121	493	18S rDNA	SNV	C	→	A	32	2416	1.32
122	499	18S rDNA	SNV	A	→	G	32	2441	1.31
123	503	18S rDNA	SNV	T	→	C	40	2435	1.64
124	503	18S rDNA	SNV	T	→	G	79	2435	3.24
125	505	18S rDNA	SNV	T	→	G	37	2450	1.51
126	511	18S rDNA	SNV	T	→	G	39	2432	1.6
127	512	18S rDNA	SNV	T	→	G	35	2427	1.44
128	517	18S rDNA	SNV	T	→	G	49	2398	2.04
129	522	18S rDNA	SNV	A	→	C	31	2401	1.29
130	526	18S rDNA	SNV	T	→	C	32	2404	1.33
131	528	18S rDNA	SNV	T	→	C	35	2416	1.45
132	532	18S rDNA	SNV	T	→	C	50	2404	2.08
133	538	18S rDNA	SNV	A	→	C	32	2379	1.35
134	542	18S rDNA	SNV	A	→	G	39	2350	1.66
135	545	18S rDNA	SNV	A	→	C	32	2344	1.37
136	549	18S rDNA	SNV	A	→	C	36	2331	1.54
137	551	18S rDNA	SNV	T	→	G	41	2330	1.76
138	554	18S rDNA	SNV	A	→	G	45	2325	1.94
139	559	18S rDNA	SNV	A	→	C	35	2313	1.51
140	562	18S rDNA	SNV	T	→	C	40	2310	1.73
141	562	18S rDNA	SNV	T	→	G	66	2310	2.86
142	564	18S rDNA	SNV	T	→	G	51	2313	2.2
143	571	18S rDNA	SNV	A	→	C	58	2297	2.53
144	574	18S rDNA	SNV	A	→	C	42	2291	1.83
145	579	18S rDNA	SNV	C	→	G	34	2326	1.46
146	589	18S rDNA	SNV	A	→	C	63	2321	2.71
147	592	18S rDNA	SNV	T	→	C	51	2308	2.21
148	595	18S rDNA	SNV	A	→	C	51	2343	2.18
149	600	18S rDNA	SNV	C	→	G	30	2327	1.29
150	605	18S rDNA	SNV	A	→	C	31	2332	1.33
151	610	18S rDNA	SNV	A	→	G	34	2346	1.45
152	612	18S rDNA	SNV	T	→	G	50	2332	2.14
153	613	18S rDNA	SNV	T	→	G	35	2345	1.49
154	615	18S rDNA	SNV	T	→	G	37	2333	1.59
155	616	18S rDNA	SNV	T	→	G	56	2332	2.4
156	619	18S rDNA	SNV	A	→	G	34	2318	1.47
157	621	18S rDNA	SNV	T	→	G	48	2320	2.07
158	622	18S rDNA	SNV	T	→	G	34	2313	1.47
159	628	18S rDNA	SNV	G	→	C	38	2271	1.67
160	630	18S rDNA	SNV	T	→	G	62	2254	2.75
161	631	18S rDNA	SNV	C	→	G	32	2264	1.41
162	633	18S rDNA	SNV	T	→	G	80	2235	3.58
163	636	18S rDNA	SNV	T	→	G	50	2223	2.25
164	637	18S rDNA	SNV	T	→	G	83	2231	3.72
165	642	18S rDNA	SNV	T	→	G	41	2211	1.85
166	649	18S rDNA	SNV	C	→	G	48	2218	2.16
167	651	18S rDNA	SNV	G	→	T	443	2218	19.97
168	653	18S rDNA	SNV	T	→	G	102	2213	4.61
169	658	18S rDNA	SNV	C	→	G	37	2262	1.64
170	661	18S rDNA	SNV	T	→	C	78	2227	3.5
171	663	18S rDNA	SNV	C	→	G	30	2247	1.34
172	667	18S rDNA	SNV	T	→	G	34	2236	1.52
173	671	18S rDNA	SNV	G	→	C	31	2237	1.39
174	673	18S rDNA	SNV	C	→	G	34	2223	1.53
175	675	18S rDNA	SNV	A	→	C	60	2217	2.71
176	675	18S rDNA	SNV	A	→	G	68	2217	3.07
177	682	18S rDNA	SNV	A	→	G	34	2220	1.53
178	685	18S rDNA	SNV	T	→	C	45	2232	2.02
179	688	18S rDNA	SNV	T	→	C	56	2223	2.52
180	688	18S rDNA	SNV	T	→	G	35	2223	1.57
181	691	18S rDNA	SNV	A	→	G	31	2229	1.39
182	695	18S rDNA	SNV	T	→	C	34	2265	1.5
183	698	18S rDNA	SNV	A	→	C	71	2269	3.13
184	702	18S rDNA	SNV	G	→	C	45	2295	1.96
185	704	18S rDNA	SNV	C	→	G	36	2284	1.58
186	706	18S rDNA	SNV	A	→	C	49	2281	2.15
187	706	18S rDNA	SNV	A	→	G	68	2281	2.98
188	712	18S rDNA	SNV	T	→	C	80	2305	3.47
189	712	18S rDNA	SNV	T	→	G	46	2305	2
190	715	18S rDNA	SNV	T	→	C	50	2308	2.17
191	716	18S rDNA	SNV	A	→	C	67	2305	2.91
192	717	18S rDNA	SNV	G	→	C	30	2305	1.3
193	720	18S rDNA	SNV	T	→	C	30	2303	1.3
194	722	18S rDNA	SNV	A	→	C	35	2307	1.52
195	724	18S rDNA	SNV	T	→	G	38	2309	1.65
196	725	18S rDNA	SNV	T	→	G	48	2319	2.07
197	733	18S rDNA	SNV	T	→	C	34	2267	1.5
198	736	18S rDNA	SNV	T	→	C	31	2269	1.37
199	738	18S rDNA	SNV	C	→	G	37	2268	1.63
200	740	18S rDNA	SNV	T	→	C	67	2260	2.96
201	742	18S rDNA	SNV	T	→	C	41	2263	1.81
202	746	18S rDNA	SNV	A	→	C	63	2241	2.81
203	747	18S rDNA	SNV	T	→	G	39	2237	1.74
204	750	18S rDNA	SNV	T	→	G	52	2228	2.33
205	752	18S rDNA	SNV	A	→	G	31	2226	1.39
206	755	18S rDNA	SNV	T	→	G	34	2258	1.51
207	764	18S rDNA	SNV	T	→	G	30	2247	1.34
208	775	18S rDNA	SNV	A	→	C	41	2217	1.85
209	780	18S rDNA	SNV	A	→	C	35	2234	1.57
210	786	18S rDNA	SNV	T	→	C	38	2242	1.69
211	786	18S rDNA	SNV	T	→	G	44	2242	1.96
212	788	18S rDNA	SNV	G	→	C	30	2247	1.34
213	790	18S rDNA	SNV	T	→	C	42	2250	1.87
214	790	18S rDNA	SNV	T	→	G	38	2250	1.69
215	795	18S rDNA	SNV	A	→	G	34	2267	1.5
216	797	18S rDNA	SNV	A	→	C	46	2260	2.04
217	806	18S rDNA	SNV	T	→	G	38	2235	1.7
218	823	18S rDNA	SNV	A	→	G	42	2278	1.84
219	825	18S rDNA	SNV	T	→	G	37	2287	1.62
220	830	18S rDNA	SNV	T	→	C	33	2308	1.43
221	830	18S rDNA	SNV	T	→	G	56	2308	2.43
222	838	18S rDNA	SNV	T	→	G	41	2338	1.75
223	840	18S rDNA	SNV	T	→	G	47	2348	2
224	841	18S rDNA	SNV	T	→	G	43	2346	1.83
225	844	18S rDNA	SNV	C	→	G	31	2339	1.33
226	847	18S rDNA	SNV	T	→	G	41	2360	1.74
227	848	18S rDNA	SNV	C	→	T	50	2357	2.12
228	853	18S rDNA	SNV	T	→	G	35	2352	1.49
229	874	18S rDNA	SNV	A	→	G	46	2398	1.92
230	878	18S rDNA	SNV	T	→	G	89	2375	3.75
231	886	18S rDNA	SNV	A	→	C	44	2348	1.87
232	901	18S rDNA	SNV	T	→	G	43	2349	1.83
233	932	18S rDNA	SNV	C	→	A	30	2323	1.29
234	934	18S rDNA	SNV	A	→	C	34	2322	1.46
235	940	18S rDNA	SNV	T	→	G	32	2304	1.39
236	949	18S rDNA	SNV	A	→	C	34	2324	1.46
237	956	18S rDNA	SNV	A	→	C	40	2331	1.72
238	960	18S rDNA	SNV	A	→	G	36	2345	1.54
239	974	18S rDNA	SNV	C	→	A	34	2391	1.42
240	980	18S rDNA	SNV	C	→	G	32	2394	1.34
241	984	18S rDNA	SNV	A	→	G	34	2426	1.4
242	986	18S rDNA	SNV	T	→	G	106	2416	4.39
243	992^993	18S rDNA	Insertion	-	→	C	34	2400	1.42
244	994	18S rDNA	SNV	T	→	G	49	2396	2.05
245	995	18S rDNA	SNV	C	→	G	34	2400	1.42
246	997	18S rDNA	SNV	A	→	C	41	2407	1.7
247	1000	18S rDNA	SNV	A	→	C	56	2390	2.34
248	1004	18S rDNA	SNV	T	→	G	40	2386	1.68
249	1009	18S rDNA	SNV	T	→	G	35	2378	1.47
250	1014	18S rDNA	SNV	T	→	C	47	2380	1.97
251	1014	18S rDNA	SNV	T	→	G	58	2380	2.44
252	1017	18S rDNA	SNV	T	→	C	31	2381	1.3
253	1018	18S rDNA	SNV	A	→	C	37	2380	1.55
254	1020	18S rDNA	SNV	T	→	G	71	2382	2.98
255	1022	18S rDNA	SNV	T	→	G	33	2384	1.38
256	1024	18S rDNA	SNV	A	→	C	41	2401	1.71
257	1025	18S rDNA	SNV	A	→	C	60	2399	2.5
258	1028	18S rDNA	SNV	A	→	C	30	2421	1.24
259	1029	18S rDNA	SNV	T	→	C	33	2402	1.37
260	1031	18S rDNA	SNV	A	→	C	31	2418	1.28
261	1032	18S rDNA	SNV	A	→	C	39	2409	1.62
262	1035	18S rDNA	SNV	A	→	C	30	2385	1.26
263	1036	18S rDNA	SNV	T	→	C	31	2374	1.31
264	1036	18S rDNA	SNV	T	→	G	74	2374	3.12
265	1039	18S rDNA	SNV	C	→	G	38	2355	1.61
266	1041	18S rDNA	SNV	A	→	C	79	2343	3.37
267	1044	18S rDNA	SNV	A	→	C	40	2342	1.71
268	1044	18S rDNA	SNV	A	→	G	37	2342	1.58
269	1048	18S rDNA	SNV	A	→	G	41	2306	1.78
270	1049	18S rDNA	SNV	T	→	C	30	2297	1.31
271	1049	18S rDNA	SNV	T	→	G	63	2297	2.74
272	1050	18S rDNA	SNV	C	→	G	32	2292	1.4
273	1056	18S rDNA	SNV	A	→	C	37	2281	1.62
274	1060	18S rDNA	SNV	T	→	G	49	2286	2.14
275	1061	18S rDNA	SNV	G	→	T	32	2283	1.4
276	1063	18S rDNA	SNV	T	→	G	52	2280	2.28
277	1067	18S rDNA	SNV	A	→	G	33	2282	1.45
278	1072	18S rDNA	SNV	T	→	C	66	2249	2.93
279	1072	18S rDNA	SNV	T	→	G	68	2249	3.02
280	1075	18S rDNA	SNV	G	→	C	56	2269	2.47
281	1077	18S rDNA	SNV	C	→	G	33	2287	1.44
282	1078	18S rDNA	SNV	G	→	C	50	2290	2.18
283	1081	18S rDNA	SNV	A	→	C	141	2260	6.24
284	1081	18S rDNA	SNV	A	→	G	34	2260	1.5
285	1084	18S rDNA	SNV	T	→	G	36	2265	1.59
286	1085	18S rDNA	SNV	T	→	G	30	2274	1.32
287	1094	18S rDNA	SNV	T	→	C	42	2264	1.86
288	1094	18S rDNA	SNV	T	→	G	51	2264	2.25
289	1096	18S rDNA	SNV	A	→	C	60	2279	2.63
290	1097	18S rDNA	SNV	A	→	C	35	2278	1.54
291	1098	18S rDNA	SNV	A	→	C	32	2275	1.41
292	1100	18S rDNA	SNV	T	→	A	32	2277	1.41
293	1104	18S rDNA	SNV	T	→	G	43	2290	1.88
294	1109	18S rDNA	SNV	T	→	G	75	2261	3.32
295	1110	18S rDNA	SNV	C	→	G	31	2266	1.37
296	1111	18S rDNA	SNV	C	→	G	41	2267	1.81
297	1129	18S rDNA	SNV	A	→	C	59	2160	2.73
298	1138	18S rDNA	SNV	A	→	C	35	2195	1.59
299	1140	18S rDNA	SNV	T	→	G	37	2202	1.68
300	1147	18S rDNA	SNV	A	→	G	43	2209	1.95
301	1149	18S rDNA	SNV	T	→	G	37	2197	1.68
302	1150	18S rDNA	SNV	T	→	G	43	2200	1.95
303	1152	18S rDNA	SNV	A	→	C	47	2192	2.14
304	1152	18S rDNA	SNV	A	→	G	54	2192	2.46
305	1162	18S rDNA	SNV	A	→	G	32	2212	1.45
306	1168	18S rDNA	SNV	A	→	C	60	2214	2.71
307	1176	18S rDNA	SNV	A	→	C	46	2221	2.07
308	1180	18S rDNA	SNV	T	→	C	35	2233	1.57
309	1185	18S rDNA	SNV	C	→	G	36	2273	1.58
310	1186	18S rDNA	SNV	T	→	G	45	2282	1.97
311	1188	18S rDNA	SNV	A	→	C	41	2290	1.79
312	1190	18S rDNA	SNV	T	→	G	35	2282	1.53
313	1191	18S rDNA	SNV	T	→	G	43	2277	1.89
314	1192	18S rDNA	SNV	T	→	G	41	2280	1.8
315	1194	18S rDNA	SNV	A	→	C	51	2270	2.25
316	1194	18S rDNA	SNV	A	→	G	61	2270	2.69
317	1198	18S rDNA	SNV	A	→	C	54	2286	2.36
318	1199	18S rDNA	SNV	A	→	C	51	2298	2.22
319	1201	18S rDNA	SNV	A	→	C	79	2292	3.45
320	1207	18S rDNA	SNV	A	→	C	46	2283	2.01
321	1208	18S rDNA	SNV	A	→	C	38	2275	1.67
322	1209	18S rDNA	SNV	A	→	C	61	2286	2.67
323	1212	18S rDNA	SNV	T	→	G	31	2285	1.36
324	1213	18S rDNA	SNV	A	→	C	55	2280	2.41
325	1216	18S rDNA	SNV	A	→	C	39	2296	1.7
326	1219	18S rDNA	SNV	T	→	C	43	2292	1.88
327	1222	18S rDNA	SNV	A	→	C	35	2293	1.53
328	1226	18S rDNA	SNV	A	→	C	32	2284	1.4
329	1227	18S rDNA	SNV	T	→	G	37	2265	1.63
330	1236	18S rDNA	SNV	T	→	G	39	2263	1.72
331	1237	18S rDNA	SNV	T	→	G	34	2259	1.51
332	1239	18S rDNA	SNV	A	→	C	49	2271	2.16
333	1239	18S rDNA	SNV	A	→	G	33	2271	1.45
334	1241	18S rDNA	SNV	A	→	C	31	2267	1.37
335	1243	18S rDNA	SNV	A	→	C	50	2254	2.22
336	1243	18S rDNA	SNV	A	→	G	52	2254	2.31
337	1245	18S rDNA	SNV	T	→	G	42	2263	1.86
338	1247	18S rDNA	SNV	A	→	G	45	2263	1.99
339	1249	18S rDNA	SNV	A	→	C	32	2267	1.41
340	1252	18S rDNA	SNV	T	→	C	32	2300	1.39
341	1252	18S rDNA	SNV	T	→	G	36	2300	1.57
342	1258	18S rDNA	SNV	T	→	G	33	2339	1.41
343	1261	18S rDNA	SNV	A	→	C	37	2313	1.6
344	1261	18S rDNA	SNV	A	→	G	44	2313	1.9
345	1267	18S rDNA	SNV	T	→	G	52	2333	2.23
346	1280	18S rDNA	SNV	A	→	G	36	2302	1.56
347	1284	18S rDNA	SNV	C	→	G	37	2311	1.6
348	1285	18S rDNA	SNV	C	→	G	31	2320	1.34
349	1287	18S rDNA	SNV	T	→	G	49	2313	2.12
350	1288	18S rDNA	SNV	T	→	G	48	2323	2.07
351	1291	18S rDNA	SNV	T	→	G	35	2314	1.51
352	1294	18S rDNA	SNV	T	→	G	55	2310	2.38
353	1295	18S rDNA	SNV	T	→	G	36	2315	1.56
354	1301	18S rDNA	SNV	A	→	C	33	2279	1.45
355	1306	18S rDNA	SNV	T	→	G	33	2309	1.43
356	1308	18S rDNA	SNV	T	→	G	32	2317	1.38
357	1310	18S rDNA	SNV	T	→	G	54	2307	2.34
358	1312	18S rDNA	SNV	T	→	G	47	2321	2.02
359	1315	18S rDNA	SNV	T	→	G	36	2314	1.56
360	1324	18S rDNA	SNV	T	→	G	37	2344	1.58
361	1327	18S rDNA	SNV	A	→	C	34	2335	1.46
362	1330	18S rDNA	SNV	A	→	C	39	2344	1.66
363	1331	18S rDNA	SNV	A	→	C	45	2344	1.92
364	1334	18S rDNA	SNV	A	→	C	37	2329	1.59
365	1341	18S rDNA	SNV	A	→	C	52	2351	2.21
366	1345	18S rDNA	SNV	T	→	G	46	2354	1.95
367	1349	18S rDNA	SNV	A	→	C	43	2375	1.81
368	1350	18S rDNA	SNV	A	→	C	52	2372	2.19
369	1353	18S rDNA	SNV	A	→	C	37	2361	1.57
370	1356	18S rDNA	SNV	T	→	G	30	2351	1.28
371	1357	18S rDNA	SNV	A	→	C	35	2349	1.49
372	1363	18S rDNA	SNV	A	→	C	37	2375	1.56
373	1363	18S rDNA	SNV	A	→	G	52	2375	2.19
374	1372	18S rDNA	SNV	T	→	G	33	2417	1.37
375	1375	18S rDNA	SNV	G	→	C	35	2403	1.46
376	1377	18S rDNA	SNV	A	→	C	74	2408	3.07
377	1377	18S rDNA	SNV	A	→	G	38	2408	1.58
378	1380	18S rDNA	SNV	T	→	G	33	2424	1.36
379	1381	18S rDNA	SNV	A	→	G	46	2410	1.91
380	1385	18S rDNA	SNV	T	→	G	34	2390	1.42
381	1388	18S rDNA	SNV	T	→	G	33	2382	1.39
382	1395	18S rDNA	SNV	A	→	C	55	2368	2.32
383	1395	18S rDNA	SNV	A	→	G	38	2368	1.6
384	1398	18S rDNA	SNV	A	→	C	32	2370	1.35
385	1401	18S rDNA	SNV	G	→	C	34	2350	1.45
386	1405	18S rDNA	SNV	T	→	G	63	2373	2.65
387	1407	18S rDNA	SNV	T	→	G	45	2379	1.89
388	1411	18S rDNA	SNV	C	→	G	30	2356	1.27
389	1413	18S rDNA	SNV	A	→	C	57	2361	2.41
390	1413	18S rDNA	SNV	A	→	G	47	2361	1.99
391	1417	18S rDNA	SNV	A	→	C	30	2375	1.26
392	1417	18S rDNA	SNV	A	→	G	47	2375	1.98
393	1420	18S rDNA	SNV	T	→	G	83	2380	3.49
394	1421	18S rDNA	SNV	T	→	G	52	2380	2.18
395	1422	18S rDNA	SNV	T	→	G	36	2373	1.52
396	1424	18S rDNA	SNV	A	→	C	37	2361	1.57
397	1428	18S rDNA	SNV	A	→	C	41	2373	1.73
398	1430	18S rDNA	SNV	T	→	G	31	2360	1.31
399	1434	18S rDNA	SNV	A	→	C	39	2355	1.66
400	1437	18S rDNA	SNV	T	→	G	65	2338	2.78
401	1439	18S rDNA	SNV	T	→	G	30	2339	1.28
402	1443	18S rDNA	SNV	A	→	C	31	2348	1.32
403	1443	18S rDNA	SNV	A	→	G	31	2348	1.32
404	1449	18S rDNA	SNV	T	→	G	31	2372	1.31
405	1450	18S rDNA	SNV	T	→	G	30	2377	1.26
406	1453	18S rDNA	SNV	A	→	G	44	2360	1.86
407	1454	18S rDNA	SNV	T	→	G	37	2346	1.58
408	1456	18S rDNA	SNV	T	→	G	41	2341	1.75
409	1457	18S rDNA	SNV	T	→	G	44	2347	1.87
410	1459	18S rDNA	SNV	T	→	G	53	2351	2.25
411	1463	18S rDNA	SNV	C	→	G	31	2351	1.32
412	1467	18S rDNA	SNV	A	→	C	105	2330	4.51
413	1476	18S rDNA	SNV	A	→	C	46	2291	2.01
414	1483	18S rDNA	SNV	T	→	G	34	2254	1.51
415	1485	18S rDNA	SNV	T	→	G	45	2249	2
416	1490	18S rDNA	SNV	A	→	C	35	2263	1.55
417	1505	18S rDNA	SNV	T	→	G	33	2302	1.43
418	1506	18S rDNA	SNV	T	→	G	45	2300	1.96
419	1512	18S rDNA	SNV	A	→	C	37	2268	1.63
420	1514	18S rDNA	SNV	A	→	C	48	2280	2.11
421	1520	18S rDNA	SNV	G	→	C	90	2265	3.97
422	1526	18S rDNA	SNV	T	→	G	34	2244	1.52
423	1529	18S rDNA	SNV	T	→	G	41	2227	1.84
424	1536	18S rDNA	SNV	T	→	G	37	2229	1.66
425	1540	18S rDNA	SNV	A	→	C	37	2225	1.66
426	1546	18S rDNA	SNV	A	→	G	38	2237	1.7
427	1547	18S rDNA	SNV	T	→	G	52	2251	2.31
428	1553	18S rDNA	SNV	T	→	G	51	2219	2.3
429	1557	18S rDNA	SNV	T	→	G	35	2186	1.6
430	1559	18S rDNA	SNV	A	→	C	47	2191	2.15
431	1561	18S rDNA	SNV	T	→	G	36	2203	1.63
432	1564	18S rDNA	SNV	A	→	C	35	2199	1.59
433	1566	18S rDNA	SNV	T	→	G	30	2201	1.36
434	1567	18S rDNA	SNV	T	→	G	30	2210	1.36
435	1569	18S rDNA	SNV	T	→	G	36	2210	1.63
436	1570	18S rDNA	SNV	T	→	G	35	2214	1.58
437	1573	18S rDNA	SNV	T	→	G	65	2211	2.94
438	1582	18S rDNA	SNV	A	→	C	45	2220	2.03
439	1582	18S rDNA	SNV	A	→	G	53	2220	2.39
440	1587	18S rDNA	SNV	T	→	G	44	2222	1.98
441	1591	18S rDNA	SNV	T	→	G	32	2231	1.43
442	1591^1592	18S rDNA	Insertion	-	→	A	32	2214	1.45
443	1594	18S rDNA	SNV	T	→	G	47	2224	2.11
444	1596	18S rDNA	SNV	A	→	C	37	2226	1.66
445	1596	18S rDNA	SNV	A	→	G	30	2226	1.35
446	1602	18S rDNA	SNV	A	→	C	47	2214	2.12
447	1602	18S rDNA	SNV	A	→	G	60	2214	2.71
448	1604	18S rDNA	SNV	T	→	C	41	2216	1.85
449	1609	18S rDNA	SNV	A	→	G	38	2223	1.71
450	1612	18S rDNA	SNV	T	→	G	49	2237	2.19
451	1618	18S rDNA	SNV	T	→	G	42	2233	1.88
452	1622	18S rDNA	SNV	T	→	G	36	2229	1.62
453	1626	18S rDNA	SNV	T	→	G	65	2238	2.9
454	1630	18S rDNA	SNV	T	→	G	64	2275	2.81
455	1635	18S rDNA	SNV	T	→	C	41	2295	1.79
456	1639	18S rDNA	SNV	T	→	G	59	2281	2.59
457	1652	18S rDNA	SNV	T	→	C	85	2294	3.71
458	1652	18S rDNA	SNV	T	→	G	68	2294	2.96
459	1656	18S rDNA	SNV	T	→	G	35	2296	1.52
460	1659	18S rDNA	SNV	T	→	C	54	2319	2.33
461	1663	18S rDNA	SNV	G	→	C	31	2329	1.33
462	1664	18S rDNA	SNV	A	→	G	33	2326	1.42
463	1665	18S rDNA	SNV	T	→	G	45	2336	1.93
464	1668	18S rDNA	SNV	A	→	C	44	2349	1.87
465	1668	18S rDNA	SNV	A	→	G	32	2349	1.36
466	1670	18S rDNA	SNV	T	→	G	96	2342	4.1
467	1673	18S rDNA	SNV	T	→	C	57	2332	2.44
468	1673	18S rDNA	SNV	T	→	G	139	2332	5.96
469	1675	18S rDNA	SNV	C	→	G	45	2365	1.9
470	1680	18S rDNA	SNV	A	→	C	31	2365	1.31
471	1680	18S rDNA	SNV	A	→	G	54	2365	2.28
472	1681	18S rDNA	SNV	A	→	C	35	2352	1.49
473	1681	18S rDNA	SNV	A	→	G	53	2352	2.25
474	1686	18S rDNA	SNV	T	→	G	70	2370	2.95
475	1687	18S rDNA	SNV	C	→	G	57	2369	2.41
476	1690	18S rDNA	SNV	A	→	C	60	2353	2.55
477	1690	18S rDNA	SNV	A	→	G	65	2353	2.76
478	1691	18S rDNA	SNV	T	→	C	43	2350	1.83
479	1691	18S rDNA	SNV	T	→	G	75	2350	3.19
480	1693	18S rDNA	SNV	G	→	C	51	2346	2.17
481	1695	18S rDNA	SNV	G	→	C	37	2348	1.58
482	1699	18S rDNA	SNV	A	→	C	97	2308	4.2
483	1700	18S rDNA	SNV	C	→	G	37	2329	1.59
484	1710	18S rDNA	SNV	T	→	G	133	2266	5.87
485	1715	18S rDNA	SNV	G	→	C	71	2306	3.08
486	1718	18S rDNA	SNV	G	→	C	52	2286	2.27
487	1721	18S rDNA	SNV	G	→	C	49	2285	2.14
488	1727	18S rDNA	SNV	G	→	C	33	2226	1.48
489	1729	18S rDNA	SNV	G	→	C	33	2249	1.47
490	1739	18S rDNA	SNV	T	→	G	34	2264	1.5
491	1742	18S rDNA	SNV	A	→	C	38	2267	1.68
492	1743	18S rDNA	SNV	A	→	C	41	2267	1.81
493	1746	18S rDNA	SNV	T	→	C	42	2268	1.85
494	1746	18S rDNA	SNV	T	→	G	30	2268	1.32
495	1748	18S rDNA	SNV	A	→	T	32	2262	1.41
496	1753	18S rDNA	SNV	T	→	G	34	2259	1.51
497	1766	18S rDNA	SNV	A	→	C	36	2202	1.63
498	1776	18S rDNA	SNV	A	→	C	37	2170	1.71
499	1781	18S rDNA	SNV	T	→	G	41	2164	1.89
500	1785	18S rDNA	SNV	G	→	C	32	2123	1.51
501	1792	18S rDNA	SNV	A	→	C	34	2119	1.6
502	1793	18S rDNA	SNV	A	→	C	46	2120	2.17
503	1796	18S rDNA	SNV	T	→	C	57	2103	2.71
504	1805	18S rDNA	SNV	A	→	C	31	2102	1.47
505	1805	18S rDNA	SNV	A	→	G	52	2102	2.47
506	1806	18S rDNA	SNV	T	→	G	37	2095	1.77
507	1809	18S rDNA	SNV	T	→	G	42	2101	2
508	1812	ITS1	SNV	T	→	G	65	2085	3.12
509	1817	ITS1	SNV	A	→	G	47	2075	2.27
510	1823	ITS1	SNV	A	→	C	91	2086	4.36
511	1826	ITS1	SNV	A	→	C	44	2101	2.09
512	1828	ITS1	SNV	A	→	C	42	2118	1.98
513	1829	ITS1	SNV	A	→	C	36	2116	1.7
514	1833	ITS1	SNV	A	→	G	37	2125	1.74
515	1843	ITS1	SNV	T	→	C	31	2099	1.48
516	1845	ITS1	SNV	T	→	C	44	2099	2.1
517	1845	ITS1	SNV	T	→	G	63	2099	3
518	1848	ITS1	SNV	T	→	G	30	2097	1.43
519	1861	ITS1	SNV	T	→	C	51	2114	2.41
520	1861	ITS1	SNV	T	→	G	178	2114	8.42
521	1865	ITS1	SNV	G	→	C	32	2112	1.52
522	1869	ITS1	SNV	T	→	C	42	2096	2
523	1872	ITS1	SNV	T	→	C	59	2085	2.83
524	1872	ITS1	SNV	T	→	G	55	2085	2.64
525	1876	ITS1	SNV	T	→	C	48	2103	2.28
526	1876	ITS1	SNV	T	→	G	42	2103	2
527	1878	ITS1	SNV	G	→	C	39	2085	1.87
528	1880	ITS1	SNV	T	→	C	70	2077	3.37
529	1880	ITS1	SNV	T	→	G	53	2077	2.55
530	1882	ITS1	SNV	G	→	C	31	2107	1.47
531	1887	ITS1	SNV	A	→	C	61	2094	2.91
532	1889	ITS1	SNV	T	→	C	51	2079	2.45
533	1889	ITS1	SNV	T	→	G	69	2079	3.32
534	1895	ITS1	SNV	T	→	C	68	2087	3.26
535	1895	ITS1	SNV	T	→	G	51	2087	2.44
536	1901	ITS1	SNV	T	→	C	71	2108	3.37
537	1902	ITS1	SNV	A	→	C	60	2113	2.84
538	1903	ITS1	SNV	G	→	C	40	2127	1.88
539	1909	ITS1	SNV	T	→	C	108	2134	5.06
540	1909	ITS1	SNV	T	→	G	59	2134	2.76
541	1913	ITS1	SNV	A	→	C	57	2141	2.66
542	1913	ITS1	SNV	A	→	G	67	2141	3.13
543	1916	ITS1	SNV	C	→	G	38	2174	1.75
544	1919	ITS1	SNV	T	→	C	40	2178	1.84
545	1922	ITS1	SNV	A	→	C	117	2179	5.37
546	1922	ITS1	SNV	A	→	G	38	2179	1.74
547	1929	ITS1	SNV	A	→	C	40	2197	1.82
548	1934	ITS1	SNV	A	→	C	49	2239	2.19
549	1939	ITS1	SNV	A	→	C	105	2214	4.74
550	1939	ITS1	SNV	A	→	G	55	2214	2.48
551	1941	ITS1	SNV	G	→	C	31	2233	1.39
552	1945	ITS1	SNV	C	→	G	30	2249	1.33
553	1946	ITS1	SNV	T	→	G	71	2237	3.17
554	1948	ITS1	SNV	A	→	C	81	2228	3.64
555	1948	ITS1	SNV	A	→	G	76	2228	3.41
556	1950	ITS1	SNV	G	→	C	40	2253	1.78
557	1954	ITS1	SNV	T	→	C	64	2233	2.87
558	1954	ITS1	SNV	T	→	G	129	2233	5.78
559	1956	ITS1	SNV	A	→	C	66	2251	2.93
560	1957	ITS1	SNV	A	→	C	41	2263	1.81
561	1957	ITS1	SNV	A	→	G	30	2263	1.33
562	1960	ITS1	SNV	A	→	C	55	2250	2.44
563	1960	ITS1	SNV	A	→	G	40	2250	1.78
564	1961	ITS1	SNV	A	→	C	48	2253	2.13
565	1965	ITS1	SNV	T	→	C	55	2240	2.46
566	1965	ITS1	SNV	T	→	G	48	2240	2.14
567	1967	ITS1	SNV	T	→	C	32	2249	1.42
568	1971	ITS1	SNV	T	→	G	35	2275	1.54
569	1972	ITS1	SNV	A	→	C	49	2280	2.15
570	1973	ITS1	SNV	A	→	C	40	2275	1.76
571	1974	ITS1	SNV	T	→	C	63	2282	2.76
572	1974	ITS1	SNV	T	→	G	53	2282	2.32
573	1977	ITS1	SNV	G	→	C	39	2306	1.69
574	1981	ITS1	SNV	A	→	C	97	2274	4.27
575	1981	ITS1	SNV	A	→	G	85	2274	3.74
576	1985	ITS1	SNV	A	→	G	33	2268	1.46
577	1986	ITS1	SNV	G	→	C	38	2285	1.66
578	1988	ITS1	SNV	T	→	G	58	2271	2.55
579	1993	ITS1	SNV	T	→	C	52	2291	2.27
580	1993	ITS1	SNV	T	→	G	51	2291	2.23
581	1996	ITS1	SNV	T	→	C	38	2286	1.66
582	1996	ITS1	SNV	T	→	G	55	2286	2.41
583	1997	ITS1	SNV	T	→	G	33	2289	1.44
584	2000	ITS1	SNV	T	→	C	67	2312	2.9
585	2009	ITS1	SNV	T	→	G	68	2349	2.89
586	2010	ITS1	SNV	T	→	G	32	2351	1.36
587	2011	ITS1	SNV	T	→	G	30	2351	1.28
588	2012	ITS1	SNV	T	→	G	36	2369	1.52
589	2015	ITS1	SNV	A	→	C	56	2368	2.36
590	2016	ITS1	SNV	A	→	C	37	2366	1.56
591	2017	ITS1	SNV	T	→	C	32	2368	1.35
592	2017	ITS1	SNV	T	→	G	41	2368	1.73
593	2021	ITS1	SNV	A	→	C	68	2341	2.9
594	2022	ITS1	SNV	T	→	C	32	2338	1.37
595	2026	ITS1	SNV	A	→	C	40	2308	1.73
596	2030	ITS1	SNV	A	→	C	69	2311	2.99
597	2030	ITS1	SNV	A	→	G	31	2311	1.34
598	2032	5,8S rDNA	SNV	A	→	C	78	2300	3.39
599	2035	5,8S rDNA	SNV	A	→	C	85	2289	3.71
600	2035	5,8S rDNA	SNV	A	→	G	41	2289	1.79
601	2037	5,8S rDNA	SNV	T	→	C	41	2298	1.78
602	2039	5,8S rDNA	SNV	T	→	C	42	2292	1.83
603	2044	5,8S rDNA	SNV	A	→	C	53	2259	2.35
604	2045	5,8S rDNA	SNV	A	→	C	45	2244	2.01
605	2050	5,8S rDNA	SNV	T	→	G	32	2237	1.43
606	2054	5,8S rDNA	SNV	T	→	C	40	2226	1.8
607	2061	5,8S rDNA	SNV	T	→	C	39	2199	1.77
608	2061	5,8S rDNA	SNV	T	→	G	30	2199	1.36
609	2065	5,8S rDNA	SNV	A	→	C	38	2189	1.74
610	2066	5,8S rDNA	SNV	T	→	G	30	2192	1.37
611	2070	5,8S rDNA	SNV	T	→	G	68	2196	3.1
612	2075	5,8S rDNA	SNV	A	→	C	36	2214	1.63
613	2079	5,8S rDNA	SNV	T	→	C	30	2192	1.37
614	2079	5,8S rDNA	SNV	T	→	G	66	2192	3.01
615	2080	5,8S rDNA	SNV	A	→	G	38	2203	1.72
616	2082	5,8S rDNA	SNV	C	→	G	37	2185	1.69
617	2087	5,8S rDNA	SNV	T	→	C	30	2189	1.37
618	2087	5,8S rDNA	SNV	T	→	G	64	2189	2.92
619	2089	5,8S rDNA	SNV	C	→	G	44	2181	2.02
620	2091	5,8S rDNA	SNV	A	→	C	43	2158	1.99
621	2092	5,8S rDNA	SNV	T	→	C	31	2163	1.43
622	2092	5,8S rDNA	SNV	T	→	G	30	2163	1.39
623	2095	5,8S rDNA	SNV	C	→	G	39	2167	1.8
624	2101	5,8S rDNA	SNV	T	→	G	152	2138	7.11
625	2105	5,8S rDNA	SNV	T	→	G	39	2132	1.83
626	2111	5,8S rDNA	SNV	A	→	C	39	2121	1.84
627	2116	5,8S rDNA	SNV	C	→	G	32	2149	1.49
628	2118	5,8S rDNA	SNV	C	→	G	62	2133	2.91
629	2120	5,8S rDNA	SNV	A	→	C	83	2124	3.91
630	2128	5,8S rDNA	SNV	A	→	C	49	2106	2.33
631	2130	5,8S rDNA	SNV	T	→	C	31	2134	1.45
632	2136	5,8S rDNA	SNV	A	→	C	53	2152	2.46
633	2138	5,8S rDNA	SNV	C	→	G	36	2149	1.68
634	2141	5,8S rDNA	SNV	A	→	C	36	2139	1.68
635	2144	5,8S rDNA	SNV	T	→	G	76	2129	3.57
636	2147	5,8S rDNA	SNV	C	→	G	44	2182	2.02
637	2150	5,8S rDNA	SNV	C	→	G	38	2204	1.72
638	2152	5,8S rDNA	SNV	G	→	C	32	2215	1.44
639	2158	5,8S rDNA	SNV	A	→	G	32	2223	1.44
640	2162	5,8S rDNA	SNV	G	→	C	34	2221	1.53
641	2167	5,8S rDNA	SNV	A	→	C	93	2191	4.24
642	2172	5,8S rDNA	SNV	A	→	G	46	2252	2.04
643	2174	5,8S rDNA	SNV	G	→	C	42	2266	1.85
644	2177	5,8S rDNA	SNV	T	→	C	59	2254	2.62
645	2181	5,8S rDNA	SNV	T	→	C	64	2253	2.84
646	2187	5,8S rDNA	SNV	T	→	C	72	2254	3.19
647	2187	5,8S rDNA	SNV	T	→	G	100	2254	4.44
648	2189	5,8S rDNA	SNV	A	→	C	114	2268	5.03
649	2194	5,8S rDNA	SNV	A	→	C	89	2283	3.9
650	2195	5,8S rDNA	SNV	A	→	C	64	2292	2.79
651	2196	5,8S rDNA	SNV	A	→	C	62	2290	2.71
652	2203	ITS2	SNV	T	→	G	45	2275	1.98
653	2211	ITS2	SNV	T	→	C	81	2281	3.55
654	2211	ITS2	SNV	T	→	G	33	2281	1.45
655	2212	ITS2	SNV	T	→	C	53	2280	2.32
656	2212	ITS2	SNV	T	→	G	41	2280	1.8
657	2215	ITS2	SNV	T	→	C	103	2270	4.54
658	2215	ITS2	SNV	T	→	G	41	2270	1.81
659	2218	ITS2	SNV	T	→	C	39	2251	1.73
660	2218	ITS2	SNV	T	→	G	127	2251	5.64
661	2226	ITS2	SNV	A	→	C	67	2229	3.01
662	2226	ITS2	SNV	A	→	G	56	2229	2.51
663	2229	ITS2	SNV	A	→	C	98	2194	4.47
664	2229	ITS2	SNV	A	→	G	79	2194	3.6
665	2236	ITS2	SNV	A	→	C	50	2169	2.31
666	2237	ITS2	SNV	T	→	G	33	2151	1.53
667	2239	ITS2	SNV	T	→	G	62	2133	2.91
668	2243	ITS2	SNV	T	→	G	43	2141	2.01
669	2246	ITS2	SNV	T	→	C	100	2111	4.74
670	2246	ITS2	SNV	T	→	G	57	2111	2.7
671	2248	ITS2	SNV	G	→	C	30	2124	1.41
672	2250	ITS2	SNV	G	→	C	30	2132	1.41
673	2255	ITS2	SNV	T	→	G	49	2147	2.28
674	2256	ITS2	SNV	A	→	C	66	2149	3.07
675	2256	ITS2	SNV	A	→	G	41	2149	1.91
676	2260	ITS2	SNV	G	→	C	31	2120	1.46
677	2261	ITS2	SNV	C	→	G	44	2115	2.08
678	2269	ITS2	SNV	C	→	G	33	2084	1.58
679	2270	ITS2	SNV	G	→	C	31	2076	1.49
680	2274	ITS2	SNV	A	→	C	33	2035	1.62
681	2274	ITS2	SNV	A	→	G	49	2035	2.41
682	2275	ITS2	SNV	T	→	G	63	2024	3.11
683	2281	ITS2	SNV	T	→	C	36	2017	1.78
684	2285	ITS2	SNV	G	→	C	34	2046	1.66
685	2288	ITS2	SNV	A	→	C	63	2037	3.09
686	2290	ITS2	SNV	A	→	C	30	2041	1.47
687	2294	ITS2	SNV	A	→	C	41	2059	1.99
688	2298	ITS2	SNV	T	→	C	32	2076	1.54
689	2308	ITS2	SNV	A	→	C	77	2110	3.65
690	2312	ITS2	SNV	C	→	G	44	2130	2.07
691	2314	ITS2	SNV	T	→	C	37	2140	1.73
692	2323	ITS2	SNV	A	→	C	57	2174	2.62
693	2324	ITS2	SNV	T	→	G	44	2181	2.02
694	2326	ITS2	SNV	T	→	C	43	2194	1.96
695	2326	ITS2	SNV	T	→	G	54	2194	2.46
696	2328	ITS2	SNV	G	→	C	30	2202	1.36
697	2330	ITS2	SNV	T	→	G	31	2210	1.4
698	2331	ITS2	SNV	T	→	G	30	2214	1.36
699	2333	ITS2	SNV	A	→	G	30	2201	1.36
700	2337	ITS2	SNV	A	→	C	80	2211	3.62
701	2342	ITS2	SNV	A	→	C	87	2213	3.93
702	2342	ITS2	SNV	A	→	G	34	2213	1.54
703	2345	ITS2	SNV	G	→	C	31	2230	1.39
704	2347	ITS2	SNV	T	→	C	40	2244	1.78
705	2347	ITS2	SNV	T	→	G	59	2244	2.63
706	2350	ITS2	SNV	A	→	C	66	2261	2.92
707	2350	ITS2	SNV	A	→	G	41	2261	1.81
708	2357	ITS2	SNV	T	→	C	30	2266	1.32
709	2358	ITS2	SNV	A	→	C	31	2271	1.37
710	2362	ITS2	SNV	G	→	C	31	2284	1.36
711	2367	ITS2	SNV	A	→	C	49	2303	2.13
712	2374	ITS2	SNV	T	→	C	62	2316	2.68
713	2374	ITS2	SNV	T	→	G	42	2316	1.81
714	2377	ITS2	SNV	A	→	C	32	2334	1.37
715	2381	ITS2	SNV	A	→	C	83	2339	3.55
716	2381	ITS2	SNV	A	→	G	37	2339	1.58
717	2387	ITS2	SNV	A	→	C	33	2341	1.41
718	2390	ITS2	SNV	A	→	C	33	2342	1.41
719	2391	ITS2	SNV	A	→	C	41	2348	1.75
720	2395	ITS2	SNV	A	→	G	34	2342	1.45
721	2397	ITS2	SNV	T	→	C	35	2311	1.51
722	2403	ITS2	SNV	T	→	C	50	2301	2.17
723	2407	ITS2	SNV	T	→	G	42	2317	1.81
724	2411	ITS2	SNV	A	→	C	97	2337	4.15
725	2411	ITS2	SNV	A	→	G	31	2337	1.33
726	2416	25S rDNA	SNV	G	→	C	31	2361	1.31
727	2417	25S rDNA	SNV	A	→	C	104	2364	4.4
728	2422	25S rDNA	SNV	A	→	C	41	2377	1.72
729	2422	25S rDNA	SNV	A	→	G	32	2377	1.35
730	2425	25S rDNA	SNV	T	→	G	84	2349	3.58
731	2427	25S rDNA	SNV	A	→	C	43	2364	1.82
732	2427	25S rDNA	SNV	A	→	G	39	2364	1.65
733	2430	25S rDNA	SNV	C	→	G	38	2376	1.6
734	2434	25S rDNA	SNV	A	→	C	56	2362	2.37
735	2437	25S rDNA	SNV	A	→	C	94	2358	3.99
736	2443	25S rDNA	SNV	T	→	G	68	2371	2.87
737	2445	25S rDNA	SNV	A	→	C	34	2385	1.43
738	2448	25S rDNA	SNV	T	→	G	37	2385	1.55
739	2449	25S rDNA	SNV	T	→	G	40	2383	1.68
740	2461	25S rDNA	SNV	T	→	G	38	2365	1.61
741	2481	25S rDNA	SNV	T	→	G	30	2277	1.32
742	2490	25S rDNA	SNV	T	→	G	36	2260	1.59
743	2498	25S rDNA	SNV	T	→	G	34	2225	1.53
744	2500	25S rDNA	SNV	A	→	C	49	2223	2.2
745	2506	25S rDNA	SNV	A	→	C	34	2194	1.55
746	2510	25S rDNA	SNV	A	→	C	52	2179	2.39
747	2517	25S rDNA	SNV	A	→	C	46	2128	2.16
748	2520	25S rDNA	SNV	A	→	C	67	2131	3.14
749	2520	25S rDNA	SNV	A	→	G	39	2131	1.83
750	2528	25S rDNA	SNV	T	→	C	48	2106	2.28
751	2528	25S rDNA	SNV	T	→	G	59	2106	2.8
752	2529	25S rDNA	SNV	T	→	G	62	2097	2.96
753	2535	25S rDNA	SNV	T	→	C	33	2078	1.59
754	2535	25S rDNA	SNV	T	→	G	67	2078	3.22
755	2536	25S rDNA	SNV	C	→	G	31	2100	1.48
756	2547	25S rDNA	SNV	G	→	C	34	1926	1.77
757	2552	25S rDNA	SNV	C	→	G	36	1899	1.9
758	2557	25S rDNA	SNV	T	→	G	48	1850	2.59
759	2558	25S rDNA	SNV	T	→	G	39	1840	2.12
760	2565	25S rDNA	SNV	T	→	C	42	1802	2.33
761	2565	25S rDNA	SNV	T	→	G	53	1802	2.94
762	2575	25S rDNA	SNV	T	→	C	78	1815	4.3
763	2578	25S rDNA	SNV	T	→	G	36	1814	1.98
764	2580	25S rDNA	SNV	A	→	G	31	1801	1.72
765	2583	25S rDNA	SNV	G	→	C	42	1808	2.32
766	2584	25S rDNA	SNV	A	→	C	113	1807	6.25
767	2586	25S rDNA	SNV	G	→	C	39	1831	2.13
768	2588	25S rDNA	SNV	A	→	C	122	1820	6.7
769	2590	25S rDNA	SNV	C	→	G	46	1851	2.49
770	2591	25S rDNA	SNV	G	→	C	48	1843	2.6
771	2595	25S rDNA	SNV	C	→	G	43	1877	2.29
772	2598	25S rDNA	SNV	A	→	C	84	1860	4.52
773	2600	25S rDNA	SNV	T	→	C	133	1849	7.19
774	2605	25S rDNA	SNV	T	→	G	137	1898	7.22
775	2608	25S rDNA	SNV	A	→	C	41	1925	2.13
776	2609	25S rDNA	SNV	A	→	G	37	1932	1.92
777	2610	25S rDNA	SNV	A	→	C	39	1933	2.02
778	2610	25S rDNA	SNV	A	→	G	81	1933	4.19
779	2618	25S rDNA	SNV	C	→	G	30	1955	1.53
780	2619	25S rDNA	SNV	T	→	G	173	1950	8.87
781	2623	25S rDNA	SNV	A	→	C	38	1969	1.93
782	2629	25S rDNA	SNV	A	→	C	46	1923	2.39
783	2638	25S rDNA	SNV	T	→	C	115	1978	5.81
784	2641	25S rDNA	SNV	G	→	C	55	2003	2.75
785	2646	25S rDNA	SNV	G	→	C	37	2049	1.81
786	2647	25S rDNA	SNV	G	→	C	33	2041	1.62
787	2652	25S rDNA	SNV	T	→	C	77	2023	3.81
788	2652	25S rDNA	SNV	T	→	G	66	2023	3.26
789	2654	25S rDNA	SNV	T	→	C	63	2018	3.12
790	2654	25S rDNA	SNV	T	→	G	104	2018	5.15
791	2658	25S rDNA	SNV	C	→	G	30	2074	1.45
792	2661	25S rDNA	SNV	A	→	C	140	2078	6.74
793	2669	25S rDNA	SNV	C	→	G	33	2107	1.57
794	2670	25S rDNA	SNV	C	→	G	30	2104	1.43
795	2675	25S rDNA	SNV	A	→	C	52	2146	2.42
796	2686	25S rDNA	SNV	T	→	G	62	2168	2.86
797	2689	25S rDNA	SNV	T	→	G	58	2167	2.68
798	2690	25S rDNA	SNV	T	→	G	48	2170	2.21
799	2699	25S rDNA	SNV	A	→	C	34	2156	1.58
800	2707	25S rDNA	SNV	T	→	G	57	2156	2.64
801	2718	25S rDNA	SNV	A	→	C	31	2179	1.42
802	2718	25S rDNA	SNV	A	→	G	37	2179	1.7
803	2720	25S rDNA	SNV	T	→	C	37	2176	1.7
804	2720	25S rDNA	SNV	T	→	G	34	2176	1.56
805	2724	25S rDNA	SNV	T	→	C	31	2194	1.41
806	2753	25S rDNA	SNV	T	→	G	66	2261	2.92
807	2760	25S rDNA	SNV	C	→	A	30	2277	1.32
808	2764	25S rDNA	SNV	T	→	C	39	2267	1.72
809	2780	25S rDNA	SNV	T	→	G	88	2316	3.8
810	2788	25S rDNA	SNV	A	→	C	35	2312	1.51
811	2788	25S rDNA	SNV	A	→	G	46	2312	1.99
812	2790	25S rDNA	SNV	T	→	G	32	2310	1.39
813	2791	25S rDNA	SNV	T	→	G	46	2310	1.99
814	2792	25S rDNA	SNV	T	→	C	55	2303	2.39
815	2792	25S rDNA	SNV	T	→	G	65	2303	2.82
816	2799	25S rDNA	SNV	A	→	G	33	2317	1.42
817	2801	25S rDNA	SNV	A	→	G	53	2308	2.3
818	2803	25S rDNA	SNV	T	→	C	44	2311	1.9
819	2803	25S rDNA	SNV	T	→	G	96	2311	4.15
820	2807	25S rDNA	SNV	A	→	G	39	2333	1.67
821	2809	25S rDNA	SNV	A	→	G	50	2317	2.16
822	2814	25S rDNA	SNV	T	→	G	38	2290	1.66
823	2815	25S rDNA	SNV	T	→	G	59	2298	2.57
824	2824	25S rDNA	SNV	C	→	G	72	2316	3.11
825	2832	25S rDNA	SNV	A	→	C	31	2286	1.36
826	2832	25S rDNA	SNV	A	→	G	66	2286	2.89
827	2835	25S rDNA	SNV	C	→	G	93	2284	4.07
828	2839	25S rDNA	SNV	T	→	G	157	2297	6.84
829	2846	25S rDNA	SNV	C	→	G	95	2308	4.12
830	2849	25S rDNA	SNV	C	→	G	97	2275	4.26
831	2851	25S rDNA	SNV	A	→	G	75	2263	3.31
832	2852	25S rDNA	SNV	T	→	G	108	2256	4.79
833	2854	25S rDNA	SNV	C	→	G	75	2255	3.33
834	2859	25S rDNA	SNV	T	→	C	51	2260	2.26
835	2859	25S rDNA	SNV	T	→	G	141	2260	6.24
836	2862	25S rDNA	SNV	C	→	G	45	2279	1.97
837	2863	25S rDNA	SNV	C	→	G	55	2256	2.44
838	2867	25S rDNA	SNV	T	→	G	80	2250	3.56
839	2869	25S rDNA	SNV	C	→	G	102	2265	4.5
840	2872	25S rDNA	SNV	A	→	C	62	2245	2.76
841	2872	25S rDNA	SNV	A	→	G	58	2245	2.58
842	2873	25S rDNA	SNV	A	→	G	52	2237	2.32
843	2874	25S rDNA	SNV	C	→	G	35	2243	1.56
844	2877	25S rDNA	SNV	C	→	G	64	2254	2.84
845	2878	25S rDNA	SNV	T	→	G	51	2256	2.26
846	2880	25S rDNA	SNV	T	→	G	43	2253	1.91
847	2881	25S rDNA	SNV	T	→	G	58	2242	2.59
848	2883	25S rDNA	SNV	C	→	G	57	2247	2.54
849	2888	25S rDNA	SNV	C	→	G	42	2257	1.86
850	2889	25S rDNA	SNV	C	→	G	31	2260	1.37
851	2891	25S rDNA	SNV	C	→	G	34	2255	1.51
852	2892	25S rDNA	SNV	C	→	G	56	2250	2.49
853	2895	25S rDNA	SNV	T	→	G	88	2243	3.92
854	2896	25S rDNA	SNV	C	→	G	37	2256	1.64
855	2899	25S rDNA	SNV	C	→	G	50	2246	2.23
856	2912	25S rDNA	SNV	C	→	G	51	2132	2.39
857	2913	25S rDNA	SNV	T	→	G	109	2134	5.11
858	2918	25S rDNA	SNV	T	→	G	161	2127	7.57
859	2920	25S rDNA	SNV	G	→	C	38	2137	1.78
860	2923	25S rDNA	SNV	C	→	G	71	2107	3.37
861	2925	25S rDNA	SNV	T	→	C	75	2095	3.58
862	2928	25S rDNA	SNV	C	→	G	67	2120	3.16
863	2929	25S rDNA	SNV	G	→	C	39	2131	1.83
864	2932	25S rDNA	SNV	G	→	C	33	2126	1.55
865	2936	25S rDNA	SNV	A	→	G	33	2089	1.58
866	2937	25S rDNA	SNV	A	→	C	60	2079	2.89
867	2938	25S rDNA	SNV	A	→	C	48	2081	2.31
868	2941	25S rDNA	SNV	T	→	C	158	2057	7.68
869	2941	25S rDNA	SNV	T	→	G	179	2057	8.7
870	2942	25S rDNA	SNV	C	→	G	34	2083	1.63
871	2944	25S rDNA	SNV	G	→	C	30	2114	1.42
872	2949	25S rDNA	SNV	C	→	G	39	2065	1.89
873	2950	25S rDNA	SNV	T	→	G	63	2036	3.09
874	2951	25S rDNA	SNV	T	→	G	48	2013	2.38
875	2952	25S rDNA	SNV	A	→	C	63	2019	3.12
876	2952	25S rDNA	SNV	A	→	G	150	2019	7.43
877	2952	25S rDNA	SNV	A	→	T	34	2019	1.68
878	2958	25S rDNA	SNV	C	→	G	53	2109	2.51
879	2960	25S rDNA	SNV	C	→	G	33	2115	1.56
880	2964	25S rDNA	SNV	T	→	C	46	2084	2.21
881	2968	25S rDNA	SNV	C	→	G	59	2039	2.89
882	2970	25S rDNA	SNV	T	→	C	56	2018	2.78
883	2971	25S rDNA	SNV	C	→	G	34	2034	1.67
884	2973	25S rDNA	SNV	T	→	C	36	2036	1.77
885	2978	25S rDNA	SNV	A	→	G	78	2031	3.84
886	2980	25S rDNA	SNV	G	→	C	46	2052	2.24
887	2983	25S rDNA	SNV	C	→	G	72	2050	3.51
888	2984	25S rDNA	SNV	G	→	C	39	2049	1.9
889	2986	25S rDNA	SNV	T	→	C	41	2016	2.03
890	2986..2987	25S rDNA	MNV	TA	→	GC	47	2037	2.31
891	2987	25S rDNA	SNV	A	→	G	65	2026	3.21
892	2991	25S rDNA	SNV	G	→	C	84	2102	4
893	2992	25S rDNA	SNV	C	→	G	46	2101	2.19
894	2995	25S rDNA	SNV	G	→	C	60	2081	2.88
895	2998	25S rDNA	SNV	G	→	C	60	2073	2.89
896	3000	25S rDNA	SNV	A	→	G	47	2070	2.27
897	3001	25S rDNA	SNV	A	→	C	76	2073	3.67
898	3001	25S rDNA	SNV	A	→	G	79	2073	3.81
899	3006	25S rDNA	SNV	T	→	C	41	2054	2
900	3009	25S rDNA	SNV	C	→	G	53	2067	2.56
901	3012	25S rDNA	SNV	T	→	C	150	2083	7.2
902	3012	25S rDNA	SNV	T	→	G	82	2083	3.94
903	3019	25S rDNA	SNV	A	→	G	51	2047	2.49
904	3021	25S rDNA	SNV	T	→	C	60	2059	2.91
905	3021	25S rDNA	SNV	T	→	G	95	2059	4.61
906	3026	25S rDNA	SNV	T	→	C	82	2061	3.98
907	3026	25S rDNA	SNV	T	→	G	106	2061	5.14
908	3030	25S rDNA	SNV	A	→	G	30	2077	1.44
909	3032	25S rDNA	SNV	G	→	C	39	2097	1.86
910	3036	25S rDNA	SNV	T	→	C	73	2086	3.5
911	3036	25S rDNA	SNV	T	→	G	101	2086	4.84
912	3039	25S rDNA	SNV	G	→	C	33	2103	1.57
913	3040	25S rDNA	SNV	G	→	C	37	2103	1.76
914	3048	25S rDNA	SNV	A	→	C	115	2078	5.53
915	3049	25S rDNA	SNV	T	→	C	81	2078	3.9
916	3049	25S rDNA	SNV	T	→	G	31	2078	1.49
917	3052	25S rDNA	SNV	G	→	C	33	2076	1.59
918	3053	25S rDNA	SNV	A	→	C	182	2071	8.79
919	3053	25S rDNA	SNV	A	→	G	53	2071	2.56
920	3057	25S rDNA	SNV	G	→	C	32	2122	1.51
921	3060	25S rDNA	SNV	T	→	C	34	2120	1.6
922	3061	25S rDNA	SNV	T	→	G	44	2131	2.06
923	3063	25S rDNA	SNV	A	→	C	30	2136	1.4
924	3064	25S rDNA	SNV	A	→	C	33	2141	1.54
925	3067	25S rDNA	SNV	A	→	C	101	2137	4.73
926	3071	25S rDNA	SNV	A	→	C	96	2127	4.51
927	3071	25S rDNA	SNV	A	→	G	47	2127	2.21
928	3074	25S rDNA	SNV	A	→	C	48	2145	2.24
929	3075	25S rDNA	SNV	A	→	G	31	2150	1.44
930	3078	25S rDNA	SNV	A	→	G	63	2124	2.97
931	3080	25S rDNA	SNV	T	→	C	49	2110	2.32
932	3082	25S rDNA	SNV	T	→	G	84	2108	3.98
933	3084	25S rDNA	SNV	A	→	C	56	2116	2.65
934	3086	25S rDNA	SNV	A	→	C	34	2123	1.6
935	3087	25S rDNA	SNV	T	→	G	56	2123	2.64
936	3089	25S rDNA	SNV	C	→	G	42	2136	1.97
937	3093	25S rDNA	SNV	C	→	G	44	2152	2.04
938	3095	25S rDNA	SNV	A	→	C	36	2143	1.68
939	3097	25S rDNA	SNV	T	→	C	47	2148	2.19
940	3098	25S rDNA	SNV	C	→	G	36	2160	1.67
941	3100	25S rDNA	SNV	A	→	C	83	2175	3.82
942	3100	25S rDNA	SNV	A	→	G	71	2175	3.26
943	3101	25S rDNA	SNV	C	→	G	36	2203	1.63
944	3106	25S rDNA	SNV	T	→	G	70	2204	3.18
945	3108	25S rDNA	SNV	T	→	G	63	2211	2.85
946	3111	25S rDNA	SNV	A	→	C	35	2199	1.59
947	3115	25S rDNA	SNV	T	→	C	31	2190	1.42
948	3115	25S rDNA	SNV	T	→	G	113	2190	5.16
949	3120	25S rDNA	SNV	T	→	G	108	2177	4.96
950	3124	25S rDNA	SNV	C	→	G	38	2187	1.74
951	3126	25S rDNA	SNV	A	→	C	43	2205	1.95
952	3126	25S rDNA	SNV	A	→	G	60	2205	2.72
953	3129	25S rDNA	SNV	A	→	C	31	2203	1.41
954	3130	25S rDNA	SNV	A	→	G	62	2205	2.81
955	3133	25S rDNA	SNV	T	→	G	94	2194	4.28
956	3135	25S rDNA	SNV	A	→	G	61	2180	2.8
957	3136	25S rDNA	SNV	C	→	G	31	2186	1.42
958	3138	25S rDNA	SNV	A	→	C	53	2177	2.43
959	3138	25S rDNA	SNV	A	→	G	87	2177	4
960	3144	25S rDNA	SNV	A	→	C	52	2207	2.36
961	3146	25S rDNA	SNV	G	→	C	48	2220	2.16
962	3148	25S rDNA	SNV	C	→	G	31	2211	1.4
963	3150	25S rDNA	SNV	T	→	C	112	2179	5.14
964	3150	25S rDNA	SNV	T	→	G	68	2179	3.12
965	3152	25S rDNA	SNV	A	→	G	30	2185	1.37
966	3158	25S rDNA	SNV	C	→	G	43	2229	1.93
967	3161	25S rDNA	SNV	A	→	G	35	2199	1.59
968	3166	25S rDNA	SNV	T	→	C	34	2217	1.53
969	3166	25S rDNA	SNV	T	→	G	80	2217	3.61
970	3168	25S rDNA	SNV	G	→	C	32	2233	1.43
971	3172	25S rDNA	SNV	A	→	C	116	2230	5.2
972	3172	25S rDNA	SNV	A	→	G	53	2230	2.38
973	3176	25S rDNA	SNV	T	→	C	34	2249	1.51
974	3179	25S rDNA	SNV	T	→	G	32	2269	1.41
975	3184	25S rDNA	SNV	T	→	G	48	2278	2.11
976	3186	25S rDNA	SNV	T	→	G	126	2286	5.51
977	3188	25S rDNA	SNV	A	→	C	32	2299	1.39
978	3188	25S rDNA	SNV	A	→	G	36	2299	1.57
979	3189	25S rDNA	SNV	A	→	G	65	2296	2.83
980	3194	25S rDNA	SNV	T	→	G	91	2293	3.97
981	3195	25S rDNA	SNV	C	→	G	47	2282	2.06
982	3197	25S rDNA	SNV	A	→	C	33	2266	1.46
983	3200	25S rDNA	SNV	T	→	G	104	2269	4.58
984	3203	25S rDNA	SNV	A	→	C	35	2251	1.55
985	3206	25S rDNA	SNV	A	→	C	50	2262	2.21
986	3209	25S rDNA	SNV	C	→	G	34	2269	1.5
987	3211	25S rDNA	SNV	T	→	G	73	2262	3.23
988	3213	25S rDNA	SNV	T	→	G	90	2262	3.98
989	3218	25S rDNA	SNV	A	→	C	88	2274	3.87
990	3218	25S rDNA	SNV	A	→	G	71	2274	3.12
991	3223	25S rDNA	SNV	A	→	C	40	2299	1.74
992	3227	25S rDNA	SNV	A	→	C	33	2289	1.44
993	3234	25S rDNA	SNV	A	→	C	49	2273	2.16
994	3236	25S rDNA	SNV	T	→	G	40	2277	1.76
995	3238	25S rDNA	SNV	T	→	G	61	2273	2.68
996	3241	25S rDNA	SNV	C	→	G	34	2273	1.5
997	3242	25S rDNA	SNV	T	→	G	82	2273	3.61
998	3244	25S rDNA	SNV	A	→	C	31	2262	1.37
999	3253	25S rDNA	SNV	A	→	C	37	2236	1.65
1000	3254	25S rDNA	SNV	A	→	C	36	2228	1.62
1001	3257	25S rDNA	SNV	C	→	G	31	2243	1.38
1002	3258	25S rDNA	SNV	A	→	C	37	2241	1.65
1003	3263	25S rDNA	SNV	A	→	G	37	2261	1.64
1004	3264	25S rDNA	SNV	A	→	C	30	2255	1.33
1005	3265	25S rDNA	SNV	A	→	C	57	2243	2.54
1006	3265	25S rDNA	SNV	A	→	G	33	2243	1.47
1007	3267	25S rDNA	SNV	T	→	C	37	2238	1.65
1008	3267	25S rDNA	SNV	T	→	G	55	2238	2.46
1009	3269	25S rDNA	SNV	T	→	G	42	2247	1.87
1010	3279	25S rDNA	SNV	T	→	G	56	2175	2.57
1011	3287	25S rDNA	SNV	A	→	C	32	2184	1.47
1012	3289	25S rDNA	SNV	A	→	C	51	2164	2.36
1013	3293	25S rDNA	SNV	A	→	C	50	2168	2.31
1014	3293	25S rDNA	SNV	A	→	G	47	2168	2.17
1015	3299	25S rDNA	SNV	A	→	C	32	2190	1.46
1016	3305	25S rDNA	SNV	T	→	G	73	2194	3.33
1017	3306	25S rDNA	SNV	T	→	G	36	2182	1.65
1018	3309	25S rDNA	SNV	T	→	C	40	2191	1.83
1019	3313	25S rDNA	SNV	A	→	G	57	2222	2.57
1020	3315	25S rDNA	SNV	T	→	G	33	2229	1.48
1021	3316	25S rDNA	SNV	T	→	G	40	2231	1.79
1022	3322	25S rDNA	SNV	T	→	G	45	2204	2.04
1023	3334	25S rDNA	SNV	A	→	C	43	2221	1.94
1024	3334	25S rDNA	SNV	A	→	G	47	2221	2.12
1025	3336	25S rDNA	SNV	T	→	C	35	2234	1.57
1026	3339	25S rDNA	SNV	T	→	G	48	2242	2.14
1027	3342	25S rDNA	SNV	A	→	C	41	2253	1.82
1028	3343	25S rDNA	SNV	A	→	C	60	2257	2.66
1029	3346	25S rDNA	SNV	A	→	C	71	2257	3.15
1030	3347	25S rDNA	SNV	T	→	C	30	2256	1.33
1031	3349	25S rDNA	SNV	T	→	C	34	2268	1.5
1032	3350	25S rDNA	SNV	A	→	C	31	2266	1.37
1033	3356	25S rDNA	SNV	T	→	C	39	2279	1.71
1034	3360	25S rDNA	SNV	T	→	G	55	2288	2.4
1035	3364	25S rDNA	SNV	T	→	C	70	2277	3.07
1036	3364	25S rDNA	SNV	T	→	G	35	2277	1.54
1037	3367	25S rDNA	SNV	G	→	C	34	2275	1.49
1038	3368	25S rDNA	SNV	A	→	G	38	2259	1.68
1039	3377	25S rDNA	SNV	T	→	C	68	2206	3.08
1040	3377	25S rDNA	SNV	T	→	G	34	2206	1.54
1041	3379	25S rDNA	SNV	A	→	C	61	2206	2.77
1042	3383	25S rDNA	SNV	T	→	G	33	2174	1.52
1043	3390	25S rDNA	SNV	A	→	C	43	2145	2
1044	3395	25S rDNA	SNV	A	→	C	68	2177	3.12
1045	3398	25S rDNA	SNV	A	→	C	42	2166	1.94
1046	3401	25S rDNA	SNV	A	→	G	52	2154	2.41
1047	3404	25S rDNA	SNV	T	→	G	32	2167	1.48
1048	3410	25S rDNA	SNV	A	→	C	34	2179	1.56
1049	3413	25S rDNA	SNV	T	→	G	74	2196	3.37
1050	3416	25S rDNA	SNV	A	→	C	34	2217	1.53
1051	3420	25S rDNA	SNV	A	→	C	39	2215	1.76
1052	3429	25S rDNA	SNV	A	→	G	49	2230	2.2
1053	3434	25S rDNA	SNV	T	→	C	31	2198	1.41
1054	3434	25S rDNA	SNV	T	→	G	43	2198	1.96
1055	3444	25S rDNA	SNV	A	→	C	54	2190	2.47
1056	3445	25S rDNA	SNV	A	→	C	70	2178	3.21
1057	3451	25S rDNA	SNV	T	→	C	40	2188	1.83
1058	3451	25S rDNA	SNV	T	→	G	38	2188	1.74
1059	3454	25S rDNA	SNV	A	→	C	105	2172	4.83
1060	3457	25S rDNA	SNV	T	→	G	34	2211	1.54
1061	3460	25S rDNA	SNV	T	→	G	33	2191	1.51
1062	3462	25S rDNA	SNV	T	→	C	31	2179	1.42
1063	3465	25S rDNA	SNV	A	→	C	50	2186	2.29
1064	3466	25S rDNA	SNV	A	→	C	48	2188	2.19
1065	3469	25S rDNA	SNV	T	→	G	33	2218	1.49
1066	3470	25S rDNA	SNV	T	→	G	33	2221	1.49
1067	3475	25S rDNA	SNV	A	→	G	34	2211	1.54
1068	3478	25S rDNA	SNV	T	→	G	89	2186	4.07
1069	3482	25S rDNA	SNV	A	→	G	41	2165	1.89
1070	3483	25S rDNA	SNV	C	→	G	35	2167	1.62
1071	3486	25S rDNA	SNV	C	→	G	41	2136	1.92
1072	3488	25S rDNA	SNV	C	→	G	38	2143	1.77
1073	3492	25S rDNA	SNV	T	→	G	57	2117	2.69
1074	3495	25S rDNA	SNV	T	→	C	51	2134	2.39
1075	3495	25S rDNA	SNV	T	→	G	74	2134	3.47
1076	3502	25S rDNA	SNV	A	→	C	41	2136	1.92
1077	3504	25S rDNA	SNV	C	→	G	36	2161	1.67
1078	3506	25S rDNA	SNV	G	→	C	32	2170	1.47
1079	3512	25S rDNA	SNV	T	→	G	46	2195	2.1
1080	3515	25S rDNA	SNV	A	→	C	37	2209	1.67
1081	3517	25S rDNA	SNV	T	→	G	57	2199	2.59
1082	3522	25S rDNA	SNV	A	→	C	31	2228	1.39
1083	3524	25S rDNA	SNV	C	→	G	32	2238	1.43
1084	3525	25S rDNA	SNV	T	→	C	72	2238	3.22
1085	3525	25S rDNA	SNV	T	→	G	72	2238	3.22
1086	3529	25S rDNA	SNV	A	→	C	40	2248	1.78
1087	3537	25S rDNA	SNV	A	→	C	74	2302	3.21
1088	3538	25S rDNA	SNV	T	→	G	44	2305	1.91
1089	3539	25S rDNA	SNV	T	→	G	35	2304	1.52
1090	3540	25S rDNA	SNV	T	→	G	32	2305	1.39
1091	3547	25S rDNA	SNV	A	→	C	82	2284	3.59
1092	3550	25S rDNA	SNV	A	→	C	39	2276	1.71
1093	3550	25S rDNA	SNV	A	→	G	33	2276	1.45
1094	3552	25S rDNA	SNV	A	→	G	36	2291	1.57
1095	3555	25S rDNA	SNV	T	→	C	32	2271	1.41
1096	3555	25S rDNA	SNV	T	→	G	80	2271	3.52
1097	3560	25S rDNA	SNV	A	→	C	40	2230	1.79
1098	3560	25S rDNA	SNV	A	→	G	63	2230	2.83
1099	3568	25S rDNA	SNV	T	→	G	97	2246	4.32
1100	3571	25S rDNA	SNV	A	→	C	53	2248	2.36
1101	3573	25S rDNA	SNV	C	→	G	33	2245	1.47
1102	3576	25S rDNA	SNV	A	→	C	32	2243	1.43
1103	3577	25S rDNA	SNV	A	→	G	30	2244	1.34
1104	3585	25S rDNA	SNV	T	→	G	59	2217	2.66
1105	3586	25S rDNA	SNV	A	→	C	67	2214	3.03
1106	3586	25S rDNA	SNV	A	→	G	41	2214	1.85
1107	3590	25S rDNA	SNV	T	→	C	30	2238	1.34
1108	3596	25S rDNA	SNV	A	→	C	76	2274	3.34
1109	3598	25S rDNA	SNV	T	→	C	65	2272	2.86
1110	3598	25S rDNA	SNV	T	→	G	85	2272	3.74
1111	3605	25S rDNA	SNV	T	→	C	40	2252	1.78
1112	3605	25S rDNA	SNV	T	→	G	34	2252	1.51
1113	3606	25S rDNA	SNV	A	→	C	33	2249	1.47
1114	3610	25S rDNA	SNV	T	→	C	41	2254	1.82
1115	3610	25S rDNA	SNV	T	→	G	43	2254	1.91
1116	3613	25S rDNA	SNV	A	→	C	38	2274	1.67
1117	3628	25S rDNA	SNV	T	→	G	77	2232	3.45
1118	3629	25S rDNA	SNV	T	→	G	79	2220	3.56
1119	3632	25S rDNA	SNV	T	→	C	35	2199	1.59
1120	3632	25S rDNA	SNV	T	→	G	96	2199	4.37
1121	3633	25S rDNA	SNV	C	→	G	34	2197	1.55
1122	3641	25S rDNA	SNV	A	→	C	52	2187	2.38
1123	3643	25S rDNA	SNV	A	→	C	35	2165	1.62
1124	3643	25S rDNA	SNV	A	→	G	36	2165	1.66
1125	3646	25S rDNA	SNV	A	→	G	64	2175	2.94
1126	3649	25S rDNA	SNV	A	→	G	48	2159	2.22
1127	3650	25S rDNA	SNV	C	→	G	42	2168	1.94
1128	3653	25S rDNA	SNV	T	→	G	212	2151	9.86
1129	3656	25S rDNA	SNV	T	→	G	97	2143	4.53
1130	3659	25S rDNA	SNV	T	→	G	104	2118	4.91
1131	3663	25S rDNA	SNV	A	→	G	43	2103	2.04
1132	3665	25S rDNA	SNV	T	→	G	103	2095	4.92
1133	3666	25S rDNA	SNV	C	→	G	30	2100	1.43
1134	3671	25S rDNA	SNV	T	→	G	40	2104	1.9
1135	3676	25S rDNA	SNV	T	→	G	39	2136	1.83
1136	3681	25S rDNA	SNV	A	→	G	86	2137	4.02
1137	3687	25S rDNA	SNV	T	→	G	55	2122	2.59
1138	3690	25S rDNA	SNV	C	→	A	30	2158	1.39
1139	3694	25S rDNA	SNV	T	→	G	34	2138	1.59
1140	3699	25S rDNA	SNV	T	→	G	53	2168	2.44
1141	3711	25S rDNA	SNV	T	→	G	39	2206	1.77
1142	3713	25S rDNA	SNV	G	→	C	53	2232	2.37
1143	3719	25S rDNA	SNV	A	→	C	30	2257	1.33
1144	3720	25S rDNA	SNV	A	→	C	30	2268	1.32
1145	3727	25S rDNA	SNV	T	→	C	35	2255	1.55
1146	3727	25S rDNA	SNV	T	→	G	129	2255	5.72
1147	3733	25S rDNA	SNV	T	→	A	33	2264	1.46
1148	3733	25S rDNA	SNV	T	→	G	49	2264	2.16
1149	3735	25S rDNA	SNV	A	→	C	34	2291	1.48
1150	3738	25S rDNA	SNV	C	→	G	57	2296	2.48
1151	3742	25S rDNA	SNV	C	→	G	57	2307	2.47
1152	3744	25S rDNA	SNV	A	→	G	53	2300	2.3
1153	3753	25S rDNA	SNV	C	→	G	41	2339	1.75
1154	3754	25S rDNA	SNV	G	→	C	34	2329	1.46
1155	3758	25S rDNA	SNV	A	→	C	83	2303	3.6
1156	3759	25S rDNA	SNV	T	→	G	53	2287	2.32
1157	3765	25S rDNA	SNV	C	→	G	70	2317	3.02
1158	3767	25S rDNA	SNV	A	→	C	93	2292	4.06
1159	3767	25S rDNA	SNV	A	→	G	96	2292	4.19
1160	3772	25S rDNA	SNV	C	→	G	30	2308	1.3
1161	3773	25S rDNA	SNV	A	→	C	71	2304	3.08
1162	3774	25S rDNA	SNV	T	→	C	43	2306	1.86
1163	3774	25S rDNA	SNV	T	→	G	82	2306	3.56
1164	3779	25S rDNA	SNV	C	→	G	39	2362	1.65
1165	3781	25S rDNA	SNV	A	→	G	55	2345	2.35
1166	3784	25S rDNA	SNV	A	→	C	34	2332	1.46
1167	3784	25S rDNA	SNV	A	→	G	123	2332	5.27
1168	3786	25S rDNA	SNV	T	→	C	37	2331	1.59
1169	3786	25S rDNA	SNV	T	→	G	139	2331	5.96
1170	3787	25S rDNA	SNV	A	→	G	101	2347	4.3
1171	3790	25S rDNA	SNV	A	→	G	186	2372	7.84
1172	3796	25S rDNA	SNV	C	→	G	85	2384	3.57
1173	3800	25S rDNA	SNV	G	→	C	33	2362	1.4
1174	3803	25S rDNA	SNV	C	→	G	57	2366	2.41
1175	3806	25S rDNA	SNV	T	→	C	90	2349	3.83
1176	3809	25S rDNA	SNV	A	→	C	55	2366	2.32
1177	3810	25S rDNA	SNV	A	→	C	48	2363	2.03
1178	3812	25S rDNA	SNV	A	→	G	47	2359	1.99
1179	3815	25S rDNA	SNV	C	→	G	47	2369	1.98
1180	3822	25S rDNA	SNV	C	→	G	61	2317	2.63
1181	3824	25S rDNA	SNV	A	→	C	75	2293	3.27
1182	3827	25S rDNA	SNV	C	→	G	46	2306	1.99
1183	3828	25S rDNA	SNV	C	→	G	45	2311	1.95
1184	3850	25S rDNA	SNV	A	→	C	52	2231	2.33
1185	3852	25S rDNA	SNV	A	→	C	30	2224	1.35
1186	3856	25S rDNA	SNV	T	→	G	33	2222	1.49
1187	3872	25S rDNA	SNV	T	→	G	34	2238	1.52
1188	3874	25S rDNA	SNV	T	→	G	30	2243	1.34
1189	3880	25S rDNA	SNV	T	→	G	34	2245	1.51
1190	3887	25S rDNA	SNV	T	→	G	42	2226	1.89
1191	3888	25S rDNA	SNV	T	→	G	36	2235	1.61
1192	3889	25S rDNA	SNV	T	→	G	30	2219	1.35
1193	3912	25S rDNA	SNV	T	→	G	50	2166	2.31
1194	3915	25S rDNA	SNV	A	→	C	36	2148	1.68
1195	3916	25S rDNA	SNV	T	→	G	38	2148	1.77
1196	3918	25S rDNA	SNV	T	→	G	78	2155	3.62
1197	3920	25S rDNA	SNV	A	→	C	39	2166	1.8
1198	3928	25S rDNA	SNV	T	→	G	34	2173	1.56
1199	3929	25S rDNA	SNV	T	→	G	51	2178	2.34
1200	3934	25S rDNA	SNV	A	→	C	30	2182	1.37
1201	3935	25S rDNA	SNV	T	→	G	69	2202	3.13
1202	3939	25S rDNA	SNV	T	→	G	120	2234	5.37
1203	3941	25S rDNA	SNV	A	→	G	31	2253	1.38
1204	3944	25S rDNA	SNV	C	→	G	46	2268	2.03
1205	3946	25S rDNA	SNV	A	→	C	46	2272	2.02
1206	3947	25S rDNA	SNV	T	→	G	50	2264	2.21
1207	3950	25S rDNA	SNV	T	→	C	50	2279	2.19
1208	3952	25S rDNA	SNV	A	→	G	36	2300	1.57
1209	3957	25S rDNA	SNV	C	→	G	39	2318	1.68
1210	3962	25S rDNA	SNV	T	→	C	53	2339	2.27
1211	3964	25S rDNA	SNV	A	→	G	34	2358	1.44
1212	3968	25S rDNA	SNV	C	→	G	44	2388	1.84
1213	3971	25S rDNA	SNV	C	→	A	32	2360	1.36
1214	3974	25S rDNA	SNV	A	→	C	33	2361	1.4
1215	3974	25S rDNA	SNV	A	→	G	32	2361	1.36
1216	3975	25S rDNA	SNV	T	→	G	52	2357	2.21
1217	3976	25S rDNA	SNV	A	→	C	38	2360	1.61
1218	3976	25S rDNA	SNV	A	→	G	47	2360	1.99
1219	3978	25S rDNA	SNV	C	→	G	64	2346	2.73
1220	3980	25S rDNA	SNV	C	→	G	45	2354	1.91
1221	3982	25S rDNA	SNV	A	→	C	50	2358	2.12
1222	3982	25S rDNA	SNV	A	→	G	30	2358	1.27
1223	3983	25S rDNA	SNV	T	→	G	66	2354	2.8
1224	3985	25S rDNA	SNV	A	→	G	35	2357	1.48
1225	3988	25S rDNA	SNV	C	→	G	44	2376	1.85
1226	3990	25S rDNA	SNV	T	→	C	37	2361	1.57
1227	3990	25S rDNA	SNV	T	→	G	79	2361	3.35
1228	3991	25S rDNA	SNV	A	→	C	45	2362	1.91
1229	3992	25S rDNA	SNV	T	→	G	58	2364	2.45
1230	3997	25S rDNA	SNV	C	→	G	39	2394	1.63
1231	4000	25S rDNA	SNV	A	→	C	33	2383	1.38
1232	4001	25S rDNA	SNV	A	→	G	61	2394	2.55
1233	4005	25S rDNA	SNV	A	→	C	38	2381	1.6
1234	4005	25S rDNA	SNV	A	→	G	30	2381	1.26
1235	4006	25S rDNA	SNV	A	→	C	30	2385	1.26
1236	4007	25S rDNA	SNV	T	→	G	68	2375	2.86
1237	4008	25S rDNA	SNV	C	→	G	53	2383	2.22
1238	4013	25S rDNA	SNV	T	→	G	56	2355	2.38
1239	4014	25S rDNA	SNV	A	→	T	66	2351	2.81
1240	4015	25S rDNA	SNV	A	→	G	40	2344	1.71
1241	4017	25S rDNA	SNV	A	→	G	48	2343	2.05
1242	4018	25S rDNA	SNV	T	→	G	38	2336	1.63
1243	4019	25S rDNA	SNV	T	→	G	33	2333	1.41
1244	4020	25S rDNA	SNV	T	→	G	54	2330	2.32
1245	4023	25S rDNA	SNV	C	→	G	56	2328	2.41
1246	4025	25S rDNA	SNV	A	→	C	53	2311	2.29
1247	4025	25S rDNA	SNV	A	→	G	78	2311	3.38
1248	4027	25S rDNA	SNV	C	→	G	32	2327	1.38
1249	4028	25S rDNA	SNV	C	→	G	49	2334	2.1
1250	4032	25S rDNA	SNV	A	→	C	31	2309	1.34
1251	4032	25S rDNA	SNV	A	→	G	81	2309	3.51
1252	4033	25S rDNA	SNV	T	→	G	81	2305	3.51
1253	4042	25S rDNA	SNV	T	→	G	71	2272	3.12
1254	4044	25S rDNA	SNV	A	→	C	56	2255	2.48
1255	4050	25S rDNA	SNV	A	→	C	70	2202	3.18
1256	4054	25S rDNA	SNV	T	→	G	82	2225	3.69
1257	4059	25S rDNA	SNV	A	→	G	43	2242	1.92
1258	4061	25S rDNA	SNV	T	→	C	37	2228	1.66
1259	4063	25S rDNA	SNV	C	→	G	34	2244	1.52
1260	4066	25S rDNA	SNV	A	→	C	33	2236	1.48
1261	4068	25S rDNA	SNV	A	→	C	92	2229	4.13
1262	4072	25S rDNA	SNV	C	→	G	63	2237	2.82
1263	4082	25S rDNA	SNV	C	→	G	39	2196	1.78
1264	4095	25S rDNA	SNV	A	→	C	34	2131	1.6
1265	4098	25S rDNA	SNV	T	→	G	31	2154	1.44
1266	4099	25S rDNA	SNV	T	→	G	35	2165	1.62
1267	4103	25S rDNA	SNV	T	→	C	36	2162	1.67
1268	4103	25S rDNA	SNV	T	→	G	41	2162	1.9
1269	4106	25S rDNA	SNV	T	→	G	40	2154	1.86
1270	4107	25S rDNA	SNV	T	→	G	33	2155	1.53
1271	4108	25S rDNA	SNV	A	→	C	31	2157	1.44
1272	4109	25S rDNA	SNV	A	→	C	52	2148	2.42
1273	4111	25S rDNA	SNV	G	→	C	34	2157	1.58
1274	4115	25S rDNA	SNV	T	→	C	60	2144	2.8
1275	4115	25S rDNA	SNV	T	→	G	48	2144	2.24
1276	4120	25S rDNA	SNV	A	→	C	115	2147	5.36
1277	4124	25S rDNA	SNV	T	→	G	86	2135	4.03
1278	4127	25S rDNA	SNV	A	→	C	52	2102	2.47
1279	4129	25S rDNA	SNV	T	→	C	42	2077	2.02
1280	4129	25S rDNA	SNV	T	→	G	46	2077	2.21
1281	4134	25S rDNA	SNV	T	→	G	68	2051	3.32
1282	4136	25S rDNA	SNV	A	→	C	77	2052	3.75
1283	4136	25S rDNA	SNV	A	→	G	31	2052	1.51
1284	4140	25S rDNA	SNV	G	→	C	31	2072	1.5
1285	4142	25S rDNA	SNV	A	→	C	43	2063	2.08
1286	4146	25S rDNA	SNV	A	→	G	61	2038	2.99
1287	4151	25S rDNA	SNV	C	→	G	32	2031	1.58
1288	4153	25S rDNA	SNV	A	→	C	83	2032	4.08
1289	4153	25S rDNA	SNV	A	→	G	31	2032	1.53
1290	4155	25S rDNA	SNV	T	→	C	31	2013	1.54
1291	4159	25S rDNA	SNV	C	→	G	32	2064	1.55
1292	4162	25S rDNA	SNV	A	→	C	31	2053	1.51
1293	4163	25S rDNA	SNV	A	→	G	30	2070	1.45
1294	4165	25S rDNA	SNV	A	→	C	45	2060	2.18
1295	4168	25S rDNA	SNV	A	→	G	42	2066	2.03
1296	4171	25S rDNA	SNV	G	→	C	47	2094	2.24
1297	4173	25S rDNA	SNV	A	→	G	47	2087	2.25
1298	4175	25S rDNA	SNV	G	→	C	32	2086	1.53
1299	4178	25S rDNA	SNV	G	→	C	47	2105	2.23
1300	4180	25S rDNA	SNV	G	→	C	32	2119	1.51
1301	4189	25S rDNA	SNV	G	→	C	39	2180	1.79
1302	4191	25S rDNA	SNV	T	→	C	44	2177	2.02
1303	4200	25S rDNA	SNV	G	→	C	75	2268	3.31
1304	4203	25S rDNA	SNV	G	→	C	41	2273	1.8
1305	4209	25S rDNA	SNV	T	→	C	33	2243	1.47
1306	4209	25S rDNA	SNV	T	→	G	79	2243	3.52
1307	4213	25S rDNA	SNV	A	→	C	41	2270	1.81
1308	4214	25S rDNA	SNV	A	→	C	38	2264	1.68
1309	4215	25S rDNA	SNV	T	→	G	79	2251	3.51
1310	4227	25S rDNA	SNV	A	→	C	46	2219	2.07
1311	4229	25S rDNA	SNV	T	→	C	42	2224	1.89
1312	4232	25S rDNA	SNV	C	→	A	45	2222	2.03
1313	4234	25S rDNA	SNV	T	→	C	85	2227	3.82
1314	4239	25S rDNA	SNV	G	→	C	45	2227	2.02
1315	4245	25S rDNA	SNV	T	→	C	47	2223	2.11
1316	4248	25S rDNA	SNV	T	→	C	39	2222	1.76
1317	4251	25S rDNA	SNV	T	→	C	47	2237	2.1
1318	4251	25S rDNA	SNV	T	→	G	32	2237	1.43
1319	4253	25S rDNA	SNV	A	→	C	32	2242	1.43
1320	4254	25S rDNA	SNV	T	→	G	31	2238	1.39
1321	4256	25S rDNA	SNV	A	→	C	68	2256	3.01
1322	4259	25S rDNA	SNV	G	→	C	37	2249	1.65
1323	4261	25S rDNA	SNV	A	→	C	43	2246	1.91
1324	4262	25S rDNA	SNV	T	→	C	52	2244	2.32
1325	4264	25S rDNA	SNV	A	→	C	43	2247	1.91
1326	4267	25S rDNA	SNV	T	→	C	63	2230	2.83
1327	4269	25S rDNA	SNV	T	→	C	60	2227	2.69
1328	4269	25S rDNA	SNV	T	→	G	37	2227	1.66
1329	4273	25S rDNA	SNV	A	→	C	31	2242	1.38
1330	4281	25S rDNA	SNV	A	→	C	44	2262	1.95
1331	4285	25S rDNA	SNV	T	→	C	57	2245	2.54
1332	4287	25S rDNA	SNV	T	→	G	40	2246	1.78
1333	4292	25S rDNA	SNV	A	→	C	34	2256	1.51
1334	4294	25S rDNA	SNV	T	→	G	48	2254	2.13
1335	4298	25S rDNA	SNV	A	→	G	167	2261	7.39
1336	4299	25S rDNA	SNV	C	→	A	35	2264	1.55
1337	4302	25S rDNA	SNV	T	→	G	62	2264	2.74
1338	4304	25S rDNA	SNV	T	→	G	83	2256	3.68
1339	4310	25S rDNA	SNV	A	→	G	36	2260	1.59
1340	4311	25S rDNA	SNV	G	→	A	35	2273	1.54
1341	4314	25S rDNA	SNV	A	→	G	30	2274	1.32
1342	4315	25S rDNA	SNV	A	→	G	38	2271	1.67
1343	4317	25S rDNA	SNV	T	→	C	42	2225	1.89
1344	4317	25S rDNA	SNV	T	→	G	133	2225	5.98
1345	4318	25S rDNA	SNV	C	→	G	30	2238	1.34
1346	4324	25S rDNA	SNV	A	→	C	30	2239	1.34
1347	4329	25S rDNA	SNV	A	→	C	33	2245	1.47
1348	4330	25S rDNA	SNV	T	→	G	44	2220	1.98
1349	4332	25S rDNA	SNV	C	→	G	30	2226	1.35
1350	4334	25S rDNA	SNV	T	→	C	30	2206	1.36
1351	4334	25S rDNA	SNV	T	→	G	64	2206	2.9
1352	4338	25S rDNA	SNV	T	→	G	30	2234	1.34
1353	4339	25S rDNA	SNV	T	→	C	32	2226	1.44
1354	4340	25S rDNA	SNV	C	→	G	34	2232	1.52
1355	4344	25S rDNA	SNV	A	→	C	36	2232	1.61
1356	4346	25S rDNA	SNV	A	→	C	33	2228	1.48
1357	4347	25S rDNA	SNV	A	→	C	32	2233	1.43
1358	4347	25S rDNA	SNV	A	→	G	61	2233	2.73
1359	4350	25S rDNA	SNV	A	→	G	59	2211	2.67
1360	4352	25S rDNA	SNV	T	→	G	100	2210	4.52
1361	4355	25S rDNA	SNV	C	→	G	31	2201	1.41
1362	4356	25S rDNA	SNV	T	→	G	52	2190	2.37
1363	4360	25S rDNA	SNV	A	→	C	43	2193	1.96
1364	4363	25S rDNA	SNV	A	→	G	66	2191	3.01
1365	4370	25S rDNA	SNV	T	→	C	169	2170	7.79
1366	4371	25S rDNA	SNV	C	→	G	35	2189	1.6
1367	4378	25S rDNA	SNV	C	→	G	56	2196	2.55
1368	4381	25S rDNA	SNV	G	→	C	47	2193	2.14
1369	4387	25S rDNA	SNV	A	→	C	84	2196	3.83
1370	4388	25S rDNA	SNV	A	→	C	99	2187	4.53
1371	4394	25S rDNA	SNV	T	→	C	85	2145	3.96
1372	4394	25S rDNA	SNV	T	→	G	175	2145	8.16
1373	4395	25S rDNA	SNV	C	→	G	31	2156	1.44
1374	4398	25S rDNA	SNV	C	→	G	35	2135	1.64
1375	4399	25S rDNA	SNV	T	→	C	35	2121	1.65
1376	4399	25S rDNA	SNV	T	→	G	121	2121	5.7
1377	4401	25S rDNA	SNV	T	→	G	186	2099	8.86
1378	4402	25S rDNA	SNV	C	→	G	48	2119	2.27
1379	4408	25S rDNA	SNV	A	→	C	51	2094	2.44
1380	4413	25S rDNA	SNV	T	→	G	88	2088	4.21
1381	4416	25S rDNA	SNV	A	→	C	61	2071	2.95
1382	4419	25S rDNA	SNV	T	→	C	65	2096	3.1
1383	4419	25S rDNA	SNV	T	→	G	113	2096	5.39
1384	4422	25S rDNA	SNV	T	→	C	99	2110	4.69
1385	4422	25S rDNA	SNV	T	→	G	85	2110	4.03
1386	4424	25S rDNA	SNV	A	→	C	193	2116	9.12
1387	4424	25S rDNA	SNV	A	→	G	59	2116	2.79
1388	4427	25S rDNA	SNV	C	→	G	52	2137	2.43
1389	4432	25S rDNA	SNV	A	→	C	50	2141	2.34
1390	4434	25S rDNA	SNV	A	→	C	69	2148	3.21
1391	4440	25S rDNA	SNV	T	→	C	50	2154	2.32
1392	4444	25S rDNA	SNV	C	→	G	39	2178	1.79
1393	4445	25S rDNA	SNV	G	→	C	37	2180	1.7
1394	4448	25S rDNA	SNV	T	→	C	53	2161	2.45
1395	4451	25S rDNA	SNV	C	→	G	54	2185	2.47
1396	4453	25S rDNA	SNV	G	→	C	30	2188	1.37
1397	4455	25S rDNA	SNV	C	→	G	61	2199	2.77
1398	4461	25S rDNA	SNV	A	→	C	55	2124	2.59
1399	4465	25S rDNA	SNV	A	→	C	88	2097	4.2
1400	4468	25S rDNA	SNV	G	→	C	39	2123	1.84
1401	4471	25S rDNA	SNV	A	→	C	46	2063	2.23
1402	4473	25S rDNA	SNV	T	→	C	35	2067	1.69
1403	4477	25S rDNA	SNV	C	→	G	31	2086	1.49
1404	4481	25S rDNA	SNV	T	→	G	72	2080	3.46
1405	4489	25S rDNA	SNV	T	→	C	31	2050	1.51
1406	4490	25S rDNA	SNV	T	→	G	35	2055	1.7
1407	4491	25S rDNA	SNV	T	→	G	45	2057	2.19
1408	4501	25S rDNA	SNV	C	→	G	41	2066	1.98
1409	4512	25S rDNA	SNV	A	→	C	61	2090	2.92
1410	4512	25S rDNA	SNV	A	→	G	43	2090	2.06
1411	4514	25S rDNA	SNV	T	→	C	55	2103	2.62
1412	4514	25S rDNA	SNV	T	→	G	41	2103	1.95
1413	4519	25S rDNA	SNV	A	→	C	35	2151	1.63
1414	4521	25S rDNA	SNV	T	→	C	38	2158	1.76
1415	4525	25S rDNA	SNV	A	→	C	34	2158	1.58
1416	4537	25S rDNA	SNV	A	→	C	36	2195	1.64
1417	4539	25S rDNA	SNV	T	→	C	44	2189	2.01
1418	4543	25S rDNA	SNV	A	→	C	39	2191	1.78
1419	4548	25S rDNA	SNV	T	→	G	30	2236	1.34
1420	4566	25S rDNA	SNV	T	→	G	43	2302	1.87
1421	4574	25S rDNA	SNV	T	→	C	31	2310	1.34
1422	4574	25S rDNA	SNV	T	→	G	61	2310	2.64
1423	4577	25S rDNA	SNV	T	→	C	42	2322	1.81
1424	4579	25S rDNA	SNV	A	→	C	58	2332	2.49
1425	4583	25S rDNA	SNV	A	→	C	33	2327	1.42
1426	4589	25S rDNA	SNV	A	→	C	39	2370	1.65
1427	4601	25S rDNA	SNV	T	→	G	30	2404	1.25
1428	4602	25S rDNA	SNV	T	→	G	32	2410	1.33
1429	4614	25S rDNA	SNV	T	→	C	30	2414	1.24
1430	4620	25S rDNA	SNV	T	→	G	42	2435	1.72
1431	4622	25S rDNA	SNV	T	→	G	36	2428	1.48
1432	4634	25S rDNA	SNV	A	→	C	65	2447	2.66
1433	4637	25S rDNA	SNV	T	→	G	31	2455	1.26
1434	4640	25S rDNA	SNV	A	→	C	37	2460	1.5
1435	4644	25S rDNA	SNV	A	→	G	34	2474	1.37
1436	4646	25S rDNA	SNV	C	→	G	36	2451	1.47
1437	4648	25S rDNA	SNV	C	→	G	31	2448	1.27
1438	4655	25S rDNA	SNV	A	→	C	42	2427	1.73
1439	4667	25S rDNA	SNV	A	→	C	33	2345	1.41
1440	4673	25S rDNA	SNV	A	→	C	84	2330	3.61
1441	4673	25S rDNA	SNV	A	→	G	32	2330	1.37
1442	4675	25S rDNA	SNV	T	→	C	59	2345	2.52
1443	4677	25S rDNA	SNV	T	→	C	44	2363	1.86
1444	4682	25S rDNA	SNV	A	→	G	30	2356	1.27
1445	4686	25S rDNA	SNV	A	→	C	30	2350	1.28
1446	4688	25S rDNA	SNV	C	→	A	31	2341	1.32
1447	4690	25S rDNA	SNV	A	→	C	43	2349	1.83
1448	4691	25S rDNA	SNV	A	→	C	45	2348	1.92
1449	4694	25S rDNA	SNV	G	→	C	36	2327	1.55
1450	4697	25S rDNA	SNV	T	→	C	79	2303	3.43
1451	4700	25S rDNA	SNV	T	→	C	49	2293	2.14
1452	4702	25S rDNA	SNV	A	→	C	47	2296	2.05
1453	4714	25S rDNA	SNV	A	→	C	67	2230	3
1454	4714	25S rDNA	SNV	A	→	G	45	2230	2.02
1455	4718	25S rDNA	SNV	G	→	C	31	2239	1.38
1456	4720	25S rDNA	SNV	A	→	C	47	2229	2.11
1457	4730	25S rDNA	SNV	T	→	G	31	2229	1.39
1458	4732	25S rDNA	SNV	A	→	C	62	2224	2.79
1459	4737	25S rDNA	SNV	A	→	C	31	2183	1.42
1460	4739	25S rDNA	SNV	T	→	C	39	2191	1.78
1461	4743	25S rDNA	SNV	A	→	C	139	2186	6.36
1462	4745	25S rDNA	SNV	T	→	C	41	2196	1.87
1463	4747	25S rDNA	SNV	T	→	C	60	2187	2.74
1464	4747	25S rDNA	SNV	T	→	G	56	2187	2.56
1465	4751	25S rDNA	SNV	T	→	C	46	2205	2.09
1466	4751	25S rDNA	SNV	T	→	G	39	2205	1.77
1467	4753	25S rDNA	SNV	T	→	C	38	2230	1.7
1468	4753	25S rDNA	SNV	T	→	G	42	2230	1.88
1469	4756	25S rDNA	SNV	A	→	C	70	2234	3.13
1470	4759	25S rDNA	SNV	A	→	C	40	2242	1.78
1471	4760	25S rDNA	SNV	T	→	C	32	2248	1.42
1472	4763	25S rDNA	SNV	A	→	C	61	2254	2.71
1473	4766	25S rDNA	SNV	G	→	C	34	2266	1.5
1474	4768	25S rDNA	SNV	A	→	C	34	2283	1.49
1475	4769	25S rDNA	SNV	A	→	C	52	2282	2.28
1476	4772	25S rDNA	SNV	A	→	C	103	2277	4.52
1477	4774	25S rDNA	SNV	A	→	C	44	2290	1.92
1478	4775	25S rDNA	SNV	G	→	A	35	2292	1.53
1479	4775	25S rDNA	SNV	G	→	C	47	2292	2.05
1480	4778	25S rDNA	SNV	A	→	C	32	2308	1.39
1481	4779	25S rDNA	SNV	A	→	C	32	2319	1.38
1482	4783	25S rDNA	SNV	A	→	C	32	2335	1.37
1483	4783	25S rDNA	SNV	A	→	G	37	2335	1.58
1484	4784	25S rDNA	SNV	A	→	C	44	2352	1.87
1485	4789	25S rDNA	SNV	C	→	G	31	2334	1.33
1486	4790	25S rDNA	SNV	T	→	G	70	2328	3.01
1487	4791	25S rDNA	SNV	T	→	G	87	2331	3.73
1488	4797	25S rDNA	SNV	A	→	C	31	2312	1.34
1489	4797	25S rDNA	SNV	A	→	G	38	2312	1.64
1490	4799	25S rDNA	SNV	T	→	G	45	2301	1.96
1491	4801	25S rDNA	SNV	A	→	C	34	2308	1.47
1492	4808	25S rDNA	SNV	A	→	C	40	2294	1.74
1493	4812	25S rDNA	SNV	A	→	G	35	2284	1.53
1494	4815	25S rDNA	SNV	A	→	C	93	2254	4.13
1495	4815	25S rDNA	SNV	A	→	G	59	2254	2.62
1496	4819	25S rDNA	SNV	T	→	C	38	2237	1.7
1497	4824	25S rDNA	SNV	A	→	C	33	2217	1.49
1498	4827	25S rDNA	SNV	T	→	G	50	2200	2.27
1499	4830	25S rDNA	SNV	A	→	C	64	2193	2.92
1500	4830	25S rDNA	SNV	A	→	G	50	2193	2.28
1501	4832	25S rDNA	SNV	T	→	C	36	2207	1.63
1502	4835	25S rDNA	SNV	A	→	C	32	2199	1.46
1503	4837	25S rDNA	SNV	T	→	G	55	2193	2.51
1504	4841	25S rDNA	SNV	A	→	C	65	2184	2.98
1505	4841	25S rDNA	SNV	A	→	G	74	2184	3.39
1506	4845	25S rDNA	SNV	T	→	G	39	2214	1.76
1507	4852	25S rDNA	SNV	T	→	G	45	2206	2.04
1508	4854	25S rDNA	SNV	A	→	C	41	2199	1.86
1509	4854	25S rDNA	SNV	A	→	G	39	2199	1.77
1510	4857	25S rDNA	SNV	T	→	G	33	2197	1.5
1511	4871	25S rDNA	SNV	T	→	G	46	2146	2.14
1512	4879	25S rDNA	SNV	A	→	C	33	2150	1.53
1513	4883	25S rDNA	SNV	T	→	G	31	2158	1.44
1514	4886	25S rDNA	SNV	A	→	C	45	2137	2.11
1515	4894	25S rDNA	SNV	A	→	C	44	2114	2.08
1516	4941	25S rDNA	SNV	C	→	G	41	2181	1.88
1517	4944	25S rDNA	SNV	A	→	C	34	2209	1.54
1518	4945	25S rDNA	SNV	A	→	G	53	2213	2.39
1519	4947	25S rDNA	SNV	C	→	G	56	2212	2.53
1520	4954	25S rDNA	SNV	A	→	G	47	2205	2.13
1521	4956	25S rDNA	SNV	T	→	G	73	2210	3.3
1522	4965	25S rDNA	SNV	T	→	G	31	2247	1.38
1523	4974	25S rDNA	SNV	A	→	C	57	2249	2.53
1524	4975	25S rDNA	SNV	A	→	C	36	2252	1.6
1525	4977	25S rDNA	SNV	G	→	C	34	2271	1.5
1526	4980	25S rDNA	SNV	C	→	G	45	2274	1.98
1527	4983	25S rDNA	SNV	T	→	C	34	2257	1.51
1528	4983	25S rDNA	SNV	T	→	G	86	2257	3.81
1529	4985	25S rDNA	SNV	T	→	C	31	2273	1.36
1530	4989	25S rDNA	SNV	C	→	G	40	2294	1.74
1531	4993	25S rDNA	SNV	C	→	G	41	2283	1.8
1532	4994	25S rDNA	SNV	C	→	G	35	2292	1.53
1533	4996	25S rDNA	SNV	A	→	C	65	2280	2.85
1534	4997	25S rDNA	SNV	T	→	G	32	2279	1.4
1535	5003	25S rDNA	SNV	C	→	G	58	2297	2.53
1536	5006	25S rDNA	SNV	A	→	C	37	2309	1.6
1537	5006	25S rDNA	SNV	A	→	G	55	2309	2.38
1538	5009	25S rDNA	SNV	A	→	C	46	2308	1.99
1539	5009	25S rDNA	SNV	A	→	G	56	2308	2.43
1540	5011	25S rDNA	SNV	A	→	C	43	2310	1.86
1541	5012	25S rDNA	SNV	T	→	G	64	2319	2.76
1542	5013	25S rDNA	SNV	T	→	G	44	2324	1.89
1543	5015	25S rDNA	SNV	T	→	G	110	2317	4.75
1544	5017	25S rDNA	SNV	A	→	C	41	2320	1.77
1545	5028	25S rDNA	SNV	T	→	G	89	2313	3.85
1546	5042	25S rDNA	SNV	A	→	C	88	2255	3.9
1547	5047	25S rDNA	SNV	T	→	C	30	2252	1.33
1548	5050	25S rDNA	SNV	T	→	G	38	2266	1.68
1549	5063	25S rDNA	SNV	A	→	C	47	2213	2.12
1550	5071	25S rDNA	SNV	T	→	C	40	2184	1.83
1551	5071	25S rDNA	SNV	T	→	G	34	2184	1.56
1552	5076	25S rDNA	SNV	T	→	G	84	2163	3.88
1553	5078	25S rDNA	SNV	A	→	C	35	2174	1.61
1554	5081	25S rDNA	SNV	T	→	C	46	2158	2.13
1555	5081	25S rDNA	SNV	T	→	G	55	2158	2.55
1556	5084	25S rDNA	SNV	A	→	C	37	2150	1.72
1557	5091	25S rDNA	SNV	C	→	A	35	2136	1.64
1558	5097	25S rDNA	SNV	T	→	C	31	2119	1.46
1559	5097	25S rDNA	SNV	T	→	G	34	2119	1.6
1560	5099	25S rDNA	SNV	T	→	C	37	2128	1.74
1561	5099	25S rDNA	SNV	T	→	G	40	2128	1.88
1562	5109	25S rDNA	SNV	C	→	A	42	2189	1.92
1563	5124	25S rDNA	SNV	T	→	G	44	2212	1.99
1564	5125	25S rDNA	SNV	C	→	G	30	2221	1.35
1565	5127	25S rDNA	SNV	T	→	G	50	2226	2.25
1566	5128	25S rDNA	SNV	T	→	G	31	2232	1.39
1567	5129	25S rDNA	SNV	T	→	G	30	2231	1.34
1568	5137	25S rDNA	SNV	A	→	C	32	2248	1.42
1569	5145	25S rDNA	SNV	T	→	G	46	2295	2
1570	5146	25S rDNA	SNV	A	→	C	46	2309	1.99
1571	5166	25S rDNA	SNV	C	→	G	48	2376	2.02
1572	5177	25S rDNA	SNV	G	→	C	30	2388	1.26
1573	5178	25S rDNA	SNV	A	→	C	35	2392	1.46
1574	5193	25S rDNA	SNV	G	→	A	42	2417	1.74
1575	5197	25S rDNA	SNV	T	→	G	56	2415	2.32
1576	5198	25S rDNA	SNV	T	→	G	35	2415	1.45
1577	5205	25S rDNA	SNV	T	→	C	32	2405	1.33
1578	5205	25S rDNA	SNV	T	→	G	31	2405	1.29
1579	5213	25S rDNA	SNV	T	→	G	59	2388	2.47
1580	5215	25S rDNA	SNV	A	→	C	30	2399	1.25
1581	5222	25S rDNA	SNV	T	→	G	50	2382	2.1
1582	5229	25S rDNA	SNV	A	→	C	31	2352	1.32
1583	5229	25S rDNA	SNV	A	→	G	32	2352	1.36
1584	5233	25S rDNA	SNV	A	→	G	38	2358	1.61
1585	5234	25S rDNA	SNV	T	→	G	41	2366	1.73
1586	5236	25S rDNA	SNV	A	→	C	35	2363	1.48
1587	5238	25S rDNA	SNV	T	→	G	55	2362	2.33
1588	5242	25S rDNA	SNV	T	→	G	36	2361	1.52
1589	5243	25S rDNA	SNV	T	→	G	32	2360	1.36
1590	5249	25S rDNA	SNV	A	→	C	76	2296	3.31
1591	5251	25S rDNA	SNV	C	→	A	31	2268	1.37
1592	5254	25S rDNA	SNV	A	→	C	31	2239	1.38
1593	5257	25S rDNA	SNV	G	→	C	30	2246	1.34
1594	5261	25S rDNA	SNV	A	→	C	60	2223	2.7
1595	5261	25S rDNA	SNV	A	→	G	59	2223	2.65
1596	5263	25S rDNA	SNV	A	→	C	32	2226	1.44
1597	5263	25S rDNA	SNV	A	→	G	38	2226	1.71
1598	5267	25S rDNA	SNV	A	→	C	85	2208	3.85
1599	5271	25S rDNA	SNV	T	→	G	40	2272	1.76
1600	5279	25S rDNA	SNV	G	→	T	51	2290	2.23
1601	5280	25S rDNA	SNV	A	→	C	31	2278	1.36
1602	5281	25S rDNA	SNV	T	→	C	31	2286	1.36
1603	5284	25S rDNA	SNV	T	→	C	49	2283	2.15
1604	5288	25S rDNA	SNV	A	→	C	39	2260	1.73
1605	5293	25S rDNA	SNV	G	→	C	30	2266	1.32
1606	5296	25S rDNA	SNV	T	→	C	65	2257	2.88
1607	5298	25S rDNA	SNV	T	→	C	33	2284	1.44
1608	5302	25S rDNA	SNV	T	→	C	46	2269	2.03
1609	5303	25S rDNA	SNV	A	→	C	63	2251	2.8
1610	5310	25S rDNA	SNV	T	→	G	77	2240	3.44
1611	5318	25S rDNA	SNV	A	→	G	32	2233	1.43
1612	5320	25S rDNA	SNV	T	→	G	41	2234	1.84
1613	5326	25S rDNA	SNV	A	→	C	56	2245	2.49
1614	5327	25S rDNA	SNV	A	→	C	32	2234	1.43
1615	5331	25S rDNA	SNV	T	→	G	86	2227	3.86
1616	5332	25S rDNA	SNV	T	→	G	57	2239	2.55
1617	5336	25S rDNA	SNV	T	→	G	49	2220	2.21
1618	5339	25S rDNA	SNV	T	→	G	34	2216	1.53
1619	5340	25S rDNA	SNV	T	→	G	39	2222	1.76
1620	5346	25S rDNA	SNV	A	→	C	115	2236	5.14
1621	5349	25S rDNA	SNV	A	→	C	45	2246	2
1622	5351	25S rDNA	SNV	T	→	G	47	2250	2.09
1623	5356	25S rDNA	SNV	A	→	C	30	2255	1.33
1624	5356	25S rDNA	SNV	A	→	G	53	2255	2.35
1625	5357	25S rDNA	SNV	A	→	C	30	2257	1.33
1626	5362	25S rDNA	SNV	A	→	G	65	2271	2.86
1627	5365	25S rDNA	SNV	T	→	G	62	2269	2.73
1628	5370	25S rDNA	SNV	T	→	G	34	2272	1.5
1629	5372	25S rDNA	SNV	A	→	G	35	2263	1.55
1630	5374	25S rDNA	SNV	A	→	G	48	2253	2.13
1631	5378	25S rDNA	SNV	T	→	G	73	2272	3.21
1632	5385	25S rDNA	SNV	A	→	C	52	2318	2.24
1633	5385	25S rDNA	SNV	A	→	G	42	2318	1.81
1634	5387	25S rDNA	SNV	A	→	C	34	2329	1.46
1635	5391	25S rDNA	SNV	T	→	G	49	2337	2.1
1636	5394	25S rDNA	SNV	T	→	G	49	2342	2.09
1637	5403	25S rDNA	SNV	A	→	C	47	2346	2
1638	5408	25S rDNA	SNV	T	→	G	51	2358	2.16
1639	5410	25S rDNA	SNV	A	→	C	72	2355	3.06
1640	5410	25S rDNA	SNV	A	→	G	36	2355	1.53
1641	5414	25S rDNA	SNV	T	→	G	71	2367	3
1642	5421	25S rDNA	SNV	A	→	C	30	2348	1.28
1643	5422	25S rDNA	SNV	T	→	G	35	2351	1.49
1644	5425	25S rDNA	SNV	T	→	G	59	2339	2.52
1645	5431	25S rDNA	SNV	A	→	C	33	2342	1.41
1646	5432	25S rDNA	SNV	A	→	C	59	2330	2.53
1647	5438	25S rDNA	SNV	T	→	G	43	2294	1.87
1648	5439	25S rDNA	SNV	A	→	C	40	2289	1.75
1649	5442	25S rDNA	SNV	A	→	G	38	2277	1.67
1650	5444	25S rDNA	SNV	A	→	G	46	2267	2.03
1651	5448	25S rDNA	SNV	A	→	C	42	2257	1.86
1652	5452	25S rDNA	SNV	T	→	G	42	2244	1.87
1653	5453	25S rDNA	SNV	T	→	G	38	2234	1.7
1654	5466	25S rDNA	SNV	T	→	G	39	2194	1.78
1655	5469	25S rDNA	SNV	T	→	C	36	2182	1.65
1656	5469	25S rDNA	SNV	T	→	G	42	2182	1.92
1657	5471	25S rDNA	SNV	A	→	C	56	2187	2.56
1658	5478	25S rDNA	SNV	T	→	G	30	2197	1.37
1659	5479	25S rDNA	SNV	T	→	G	42	2194	1.91
1660	5482	25S rDNA	SNV	T	→	G	41	2193	1.87
1661	5483	25S rDNA	SNV	T	→	G	47	2197	2.14
1662	5492	25S rDNA	SNV	A	→	C	44	2211	1.99
1663	5492	25S rDNA	SNV	A	→	G	31	2211	1.4
1664	5494	25S rDNA	SNV	T	→	G	115	2195	5.24
1665	5497	25S rDNA	SNV	C	→	G	51	2196	2.32
1666	5502	25S rDNA	SNV	A	→	C	36	2197	1.64
1667	5502	25S rDNA	SNV	A	→	G	34	2197	1.55
1668	5503	25S rDNA	SNV	G	→	C	33	2198	1.5
1669	5505	25S rDNA	SNV	T	→	G	41	2193	1.87
1670	5510	25S rDNA	SNV	T	→	G	99	2185	4.53
1671	5515	25S rDNA	SNV	C	→	G	65	2190	2.97
1672	5515	25S rDNA	SNV	C	→	T	38	2190	1.74
1673	5518	25S rDNA	SNV	A	→	C	33	2195	1.5
1674	5518	25S rDNA	SNV	A	→	G	32	2195	1.46
1675	5519	25S rDNA	SNV	T	→	G	33	2193	1.5
1676	5520	25S rDNA	SNV	T	→	G	46	2185	2.11
1677	5522	25S rDNA	SNV	T	→	G	43	2164	1.99
1678	5526	25S rDNA	SNV	T	→	G	47	2148	2.19
1679	5528	25S rDNA	SNV	A	→	C	53	2126	2.49
1680	5538	25S rDNA	SNV	A	→	G	36	2052	1.75
1681	5540	25S rDNA	SNV	T	→	G	59	2036	2.9
1682	5548	25S rDNA	SNV	C	→	A	31	2009	1.54
1683	5550	25S rDNA	SNV	A	→	C	61	2016	3.03
1684	5553	25S rDNA	SNV	T	→	C	35	1981	1.77
1685	5553	25S rDNA	SNV	T	→	G	49	1981	2.47
1686	5554	25S rDNA	SNV	A	→	C	30	1969	1.52
1687	5557	25S rDNA	SNV	A	→	C	31	1975	1.57
1688	5558	25S rDNA	SNV	A	→	C	52	1976	2.63
1689	5560	25S rDNA	SNV	C	→	G	52	1974	2.63
1690	5563	25S rDNA	SNV	C	→	G	40	1977	2.02
1691	5567	25S rDNA	SNV	T	→	G	75	1936	3.87
1692	5569	25S rDNA	SNV	T	→	G	116	1916	6.05
1693	5573	25S rDNA	SNV	T	→	G	88	1934	4.55
1694	5587	25S rDNA	SNV	A	→	G	40	2058	1.94
1695	5594	25S rDNA	SNV	T	→	G	72	2045	3.52
1696	5595	25S rDNA	SNV	T	→	G	53	2037	2.6
1697	5601	25S rDNA	SNV	C	→	G	51	2092	2.44
1698	5604	25S rDNA	SNV	T	→	G	82	2096	3.91
1699	5607	25S rDNA	SNV	C	→	G	33	2108	1.57
1700	5615	25S rDNA	SNV	A	→	C	72	2139	3.37
1701	5617	25S rDNA	SNV	G	→	C	33	2136	1.54
1702	5619	25S rDNA	SNV	C	→	G	31	2103	1.47
1703	5628	25S rDNA	SNV	T	→	G	68	2070	3.29
1704	5633	25S rDNA	SNV	T	→	G	54	2056	2.63
1705	5634	25S rDNA	SNV	A	→	C	31	2054	1.51
1706	5637	25S rDNA	SNV	C	→	G	39	2102	1.86
1707	5641	25S rDNA	SNV	T	→	G	134	2074	6.46
1708	5646	25S rDNA	SNV	C	→	G	32	2112	1.52
1709	5652	25S rDNA	SNV	A	→	C	75	2099	3.57
1710	5652	25S rDNA	SNV	A	→	G	98	2099	4.67
1711	5654	25S rDNA	SNV	C	→	G	32	2151	1.49
1712	5657	25S rDNA	SNV	T	→	C	46	2133	2.16
1713	5661	25S rDNA	SNV	C	→	G	31	2184	1.42
1714	5662	25S rDNA	SNV	G	→	C	40	2191	1.83
1715	5666	25S rDNA	SNV	G	→	C	63	2151	2.93
1716	5669	25S rDNA	SNV	T	→	C	116	2140	5.42
1717	5669	25S rDNA	SNV	T	→	G	54	2140	2.52
1718	5671	25S rDNA	SNV	G	→	C	35	2147	1.63
1719	5672	25S rDNA	SNV	A	→	C	63	2140	2.94
1720	5672	25S rDNA	SNV	A	→	G	33	2140	1.54
1721	5673	25S rDNA	SNV	A	→	C	61	2138	2.85
1722	5676	25S rDNA	SNV	T	→	G	47	2148	2.19
1723	5680	25S rDNA	SNV	T	→	C	56	2183	2.57
1724	5681	25S rDNA	SNV	T	→	G	46	2177	2.11
1725	5686	25S rDNA	SNV	A	→	C	216	2172	9.94
1726	5691	25S rDNA	SNV	C	→	G	40	2173	1.84
1727	5693	25S rDNA	SNV	G	→	C	31	2168	1.43
1728	5695	25S rDNA	SNV	T	→	G	108	2151	5.02
1729	5699	25S rDNA	SNV	T	→	C	35	2124	1.65
1730	5699	25S rDNA	SNV	T	→	G	77	2124	3.63
1731	5701	25S rDNA	SNV	A	→	C	36	2111	1.71
1732	5702	25S rDNA	SNV	A	→	C	47	2107	2.23
1733	5703	25S rDNA	SNV	T	→	C	42	2107	1.99
1734	5703	25S rDNA	SNV	T	→	G	37	2107	1.76
1735	5708	25S rDNA	SNV	T	→	G	31	2041	1.52
1736	5711	25S rDNA	SNV	A	→	C	49	1971	2.49
1737	5713	25S rDNA	SNV	A	→	C	71	1934	3.67
1738	5716	25S rDNA	SNV	A	→	C	66	1893	3.49
1739	5723	25S rDNA	SNV	T	→	G	36	1800	2
1740	5729	25S rDNA	SNV	A	→	C	59	1674	3.52
1741	5729	25S rDNA	SNV	A	→	G	31	1674	1.85
1742	5759	IGS	SNV	C	→	G	1021	2293	44.53
1743	5762	IGS	SNV	C	→	G	969	2291	42.3
1744	5778	IGS	SNV	T	→	G	62	1499	4.14
1745	5792	IGS	SNV	T	→	G	56	1697	3.3
1746	5798	IGS	SNV	A	→	C	33	1811	1.82
1747	5801	IGS	SNV	T	→	G	38	1847	2.06
1748	5804	IGS	SNV	A	→	C	41	1898	2.16
1749	5812	IGS	SNV	G	→	C	32	2017	1.59
1750	5814	IGS	SNV	C	→	G	30	2034	1.47
1751	5818	IGS	SNV	A	→	C	63	2088	3.02
1752	5819	IGS	SNV	G	→	C	46	2086	2.21
1753	5821	IGS	SNV	T	→	C	48	2089	2.3
1754	5821	IGS	SNV	T	→	G	84	2089	4.02
1755	5824	IGS	SNV	T	→	G	48	2089	2.3
1756	5829	IGS	SNV	A	→	C	61	2066	2.95
1757	5830	IGS	SNV	T	→	C	33	2061	1.6
1758	5830	IGS	SNV	T	→	G	33	2061	1.6
1759	5831	IGS	SNV	T	→	G	32	2045	1.56
1760	5834	IGS	SNV	T	→	G	48	2014	2.38
1761	5837	IGS	SNV	G	→	C	35	2014	1.74
1762	5840	IGS	SNV	A	→	C	57	2021	2.82
1763	5848	IGS	SNV	A	→	C	36	2013	1.79
1764	5850	IGS	SNV	A	→	C	65	2021	3.22
1765	5852	IGS	SNV	G	→	C	46	2002	2.3
1766	5856	IGS	SNV	A	→	C	41	2027	2.02
1767	5859	IGS	SNV	T	→	C	54	2101	2.57
1768	5860	IGS	SNV	G	→	T	109	2106	5.18
1769	5866	IGS	SNV	A	→	C	46	2135	2.15
1770	5867	IGS	SNV	T	→	C	41	2134	1.92
1771	5867	IGS	SNV	T	→	G	37	2134	1.73
1772	5875	IGS	SNV	A	→	C	33	2215	1.49
1773	5876	IGS	SNV	A	→	C	62	2205	2.81
1774	5882	IGS	SNV	A	→	C	39	2202	1.77
1775	5883	IGS	SNV	G	→	A	31	2199	1.41
1776	5885	IGS	SNV	T	→	C	60	2172	2.76
1777	5887	IGS	SNV	C	→	T	125	2189	5.71
1778	5892	IGS	SNV	A	→	C	35	2204	1.59
1779	5893	IGS	SNV	T	→	C	134	2208	6.07
1780	5894^5895	IGS	Insertion	-	→	A	86	2209	3.89
1781	5900	IGS	SNV	A	→	C	35	2220	1.58
1782	5902	IGS	SNV	A	→	C	40	2157	1.85
1783	5905	IGS	SNV	A	→	C	55	2147	2.56
1784	5909	IGS	SNV	G	→	A	32	2147	1.49
1785	5911	IGS	SNV	T	→	C	38	2139	1.78
1786	5913	IGS	SNV	T	→	C	102	2146	4.75
1787	5913	IGS	SNV	T	→	G	69	2146	3.22
1788	5918	IGS	SNV	A	→	C	70	2194	3.19
1789	5919	IGS	SNV	C	→	T	51	2216	2.3
1790	5921	IGS	SNV	A	→	C	36	2223	1.62
1791	5921..5925	IGS	Deletion	AAAGG	→	-	58	2281	2.54
1792	5935	IGS	SNV	A	→	C	41	2261	1.81
1793	5943	IGS	SNV	T	→	C	31	2256	1.37
1794	5945	IGS	SNV	T	→	C	65	2254	2.88
1795	5945	IGS	SNV	T	→	G	82	2254	3.64
1796	5950	IGS	SNV	A	→	C	33	2290	1.44
1797	5951	IGS	SNV	T	→	C	39	2294	1.7
1798	5951	IGS	SNV	T	→	G	42	2294	1.83
1799	5961	IGS	SNV	A	→	C	36	2360	1.53
1800	5964	IGS	SNV	C	→	A	34	2389	1.42
1801	5966	IGS	SNV	G	→	A	38	2385	1.59
1802	5969	IGS	SNV	T	→	C	45	2373	1.9
1803	5971	IGS	SNV	T	→	C	78	2368	3.29
1804	5971	IGS	SNV	T	→	G	104	2368	4.39
1805	5977	IGS	SNV	T	→	G	39	2411	1.62
1806	5978	IGS	SNV	A	→	C	39	2426	1.61
1807	5981	IGS	SNV	A	→	G	45	2437	1.85
1808	5984	IGS	SNV	A	→	C	33	2439	1.35
1809	5986	IGS	SNV	T	→	A	46	2395	1.92
1810	5986	IGS	SNV	T	→	C	39	2395	1.63
1811	5986	IGS	SNV	T	→	G	53	2395	2.21
1812	5989	IGS	SNV	A	→	C	62	2387	2.6
1813	5997	IGS	SNV	T	→	C	43	2382	1.81
1814	5997	IGS	SNV	T	→	G	96	2382	4.03
1815	6003	IGS	SNV	T	→	C	45	2398	1.88
1816	6003	IGS	SNV	T	→	G	40	2398	1.67
1817	6012	IGS	SNV	A	→	C	31	2423	1.28
1818	6019	IGS	SNV	A	→	C	53	2391	2.22
1819	6019	IGS	SNV	A	→	G	36	2391	1.51
1820	6021	IGS	SNV	C	→	G	45	2368	1.9
1821	6023	IGS	SNV	T	→	C	80	2348	3.41
1822	6023	IGS	SNV	T	→	G	109	2348	4.64
1823	6030	IGS	SNV	A	→	G	60	2325	2.58
1824	6035	IGS	SNV	T	→	C	60	2340	2.56
1825	6041	IGS	SNV	C	→	G	43	2363	1.82
1826	6044	IGS	SNV	A	→	C	46	2347	1.96
1827	6044	IGS	SNV	A	→	G	48	2347	2.05
1828	6049	IGS	SNV	T	→	G	126	2321	5.43
1829	6052	IGS	SNV	T	→	C	46	2293	2.01
1830	6055	IGS	SNV	T	→	G	76	2298	3.31
1831	6057	IGS	SNV	A	→	G	30	2300	1.3
1832	6061	IGS	SNV	T	→	G	50	2283	2.19
1833	6065	IGS	SNV	A	→	G	30	2281	1.32
1834	6068	IGS	SNV	A	→	C	51	2288	2.23
1835	6068	IGS	SNV	A	→	G	33	2288	1.44
1836	6072	IGS	SNV	T	→	C	55	2307	2.38
1837	6074	IGS	SNV	A	→	C	30	2328	1.29
1838	6077	IGS	SNV	A	→	C	61	2306	2.65
1839	6086	IGS	SNV	T	→	G	48	2331	2.06
1840	6093	IGS	SNV	T	→	C	45	2326	1.93
1841	6093	IGS	SNV	T	→	G	40	2326	1.72
1842	6094	IGS	SNV	T	→	C	32	2316	1.38
1843	6094	IGS	SNV	T	→	G	44	2316	1.9
1844	6098	IGS	SNV	A	→	C	75	2273	3.3
1845	6104	IGS	SNV	A	→	C	45	2237	2.01
1846	6104	IGS	SNV	A	→	G	73	2237	3.26
1847	6106	IGS	SNV	A	→	C	38	2241	1.7
1848	6107	IGS	SNV	A	→	C	55	2247	2.45
1849	6109	IGS	SNV	C	→	G	56	2251	2.49
1850	6112	IGS	SNV	T	→	G	257	2246	11.44
1851	6115	IGS	SNV	C	→	G	42	2293	1.83
1852	6118	IGS	SNV	C	→	G	43	2276	1.89
1853	6120	IGS	SNV	A	→	G	48	2274	2.11
1854	6125	IGS	SNV	A	→	C	61	2279	2.68
1855	6126	IGS	SNV	A	→	C	65	2271	2.86
1856	6129	IGS	SNV	T	→	C	51	2238	2.28
1857	6131	IGS	SNV	G	→	C	32	2229	1.44
1858	6133	IGS	SNV	C	→	G	49	2241	2.19
1859	6135	IGS	SNV	A	→	C	59	2238	2.64
1860	6138	IGS	SNV	C	→	G	62	2265	2.74
1861	6142	IGS	SNV	C	→	G	41	2316	1.77
1862	6143	IGS	SNV	C	→	G	50	2311	2.16
1863	6146	IGS	SNV	A	→	G	55	2300	2.39
1864	6148	IGS	SNV	C	→	G	33	2290	1.44
1865	6150	IGS	SNV	G	→	C	31	2296	1.35
1866	6151	IGS	SNV	A	→	C	54	2272	2.38
1867	6151	IGS	SNV	A	→	G	67	2272	2.95
1868	6153	IGS	SNV	A	→	C	63	2264	2.78
1869	6153	IGS	SNV	A	→	G	101	2264	4.46
1870	6155	IGS	SNV	T	→	G	163	2261	7.21
1871	6156	IGS	SNV	T	→	G	100	2264	4.42
1872	6159	IGS	SNV	C	→	G	88	2275	3.87
1873	6162	IGS	SNV	T	→	C	79	2251	3.51
1874	6162	IGS	SNV	T	→	G	200	2251	8.88
1875	6164	IGS	SNV	T	→	C	76	2259	3.36
1876	6164	IGS	SNV	T	→	G	82	2259	3.63
1877	6168	IGS	SNV	T	→	C	49	2260	2.17
1878	6171	IGS	SNV	A	→	G	50	2260	2.21
1879	6172	IGS	SNV	T	→	C	32	2261	1.42
1880	6178	IGS	SNV	C	→	G	42	2313	1.82
1881	6179	IGS	SNV	C	→	G	40	2309	1.73
1882	6180	IGS	SNV	C	→	G	36	2311	1.56
1883	6182	IGS	SNV	G	→	C	40	2285	1.75
1884	6184	IGS	SNV	A	→	C	106	2238	4.74
1885	6184	IGS	SNV	A	→	G	85	2238	3.8
1886	6187	IGS	SNV	G	→	C	32	2236	1.43
1887	6188	IGS	SNV	A	→	C	69	2236	3.09
1888	6188	IGS	SNV	A	→	G	34	2236	1.52
1889	6189	IGS	SNV	A	→	C	80	2237	3.58
1890	6191	IGS	SNV	A	→	G	49	2225	2.2
1891	6198	IGS	SNV	C	→	G	62	2247	2.76
1892	6200	IGS	SNV	T	→	C	58	2237	2.59
1893	6203	IGS	SNV	C	→	G	31	2239	1.38
1894	6204	IGS	SNV	A	→	C	62	2229	2.78
1895	6204	IGS	SNV	A	→	G	66	2229	2.96
1896	6209	IGS	SNV	T	→	G	95	2253	4.22
1897	6210	IGS	SNV	C	→	G	41	2266	1.81
1898	6211	IGS	SNV	C	→	G	40	2278	1.76
1899	6218	IGS	SNV	T	→	C	49	2275	2.15
1900	6220	IGS	SNV	G	→	C	33	2270	1.45
1901	6221	IGS	SNV	G	→	C	30	2270	1.32
1902	6224	IGS	SNV	C	→	G	38	2277	1.67
1903	6226	IGS	SNV	A	→	C	86	2280	3.77
1904	6227	IGS	SNV	A	→	C	35	2281	1.53
1905	6229	IGS	SNV	A	→	C	38	2273	1.67
1906	6229	IGS	SNV	A	→	G	51	2273	2.24
1907	6230	IGS	SNV	A	→	C	36	2275	1.58
1908	6233	IGS	SNV	T	→	C	35	2262	1.55
1909	6236	IGS	SNV	T	→	C	33	2284	1.44
1910	6240	IGS	SNV	A	→	C	118	2283	5.17
1911	6240	IGS	SNV	A	→	G	62	2283	2.72
1912	6242	IGS	SNV	G	→	C	38	2296	1.66
1913	6246	IGS	SNV	A	→	C	63	2298	2.74
1914	6247	IGS	SNV	A	→	C	44	2291	1.92
1915	6248	IGS	SNV	A	→	C	31	2284	1.36
1916	6250	IGS	SNV	A	→	C	75	2279	3.29
1917	6250	IGS	SNV	A	→	G	75	2279	3.29
1918	6253	IGS	SNV	T	→	C	35	2268	1.54
1919	6255	IGS	SNV	G	→	A	47	2279	2.06
1920	6258	IGS	SNV	G	→	A	136	2262	6.01
1921	6259	IGS	SNV	T	→	C	62	2241	2.77
1922	6266	IGS	SNV	A	→	C	56	2245	2.49
1923	6268	IGS	SNV	A	→	C	44	2252	1.95
1924	6269	IGS	SNV	A	→	C	41	2225	1.84
1925	6274	IGS	SNV	A	→	C	73	2231	3.27
1926	6277	IGS	SNV	T	→	G	91	2228	4.08
1927	6282	IGS	SNV	A	→	C	40	2260	1.77
1928	6283	IGS	SNV	A	→	G	34	2253	1.51
1929	6286	IGS	SNV	A	→	G	45	2238	2.01
1930	6289	IGS	SNV	C	→	G	49	2268	2.16
1931	6294	IGS	SNV	A	→	G	61	2264	2.69
1932	6296	IGS	SNV	A	→	C	38	2261	1.68
1933	6296	IGS	SNV	A	→	G	103	2261	4.56
1934	6314	IGS	SNV	T	→	G	69	2233	3.09
1935	6316	IGS	SNV	A	→	G	50	2232	2.24
1936	6320	IGS	SNV	C	→	G	89	2248	3.96
1937	6322	IGS	SNV	A	→	C	37	2235	1.66
1938	6322	IGS	SNV	A	→	G	155	2235	6.94
1939	6325	IGS	SNV	A	→	C	43	2233	1.93
1940	6326	IGS	SNV	A	→	G	37	2226	1.66
1941	6331	IGS	SNV	T	→	G	52	2254	2.31
1942	6334	IGS	SNV	A	→	C	59	2237	2.64
1943	6334	IGS	SNV	A	→	G	137	2237	6.12
1944	6336	IGS	SNV	T	→	C	65	2234	2.91
1945	6346	IGS	SNV	A	→	C	83	2262	3.67
1946	6350	IGS	SNV	T	→	C	47	2262	2.08
1947	6352	IGS	SNV	A	→	G	82	2263	3.62
1948	6355	IGS	SNV	A	→	C	62	2264	2.74
1949	6360	IGS	SNV	A	→	G	64	2269	2.82
1950	6362	IGS	SNV	T	→	C	59	2264	2.61
1951	6367	IGS	SNV	C	→	G	62	2266	2.74
1952	6370	IGS	SNV	A	→	C	48	2280	2.11
1953	6374	IGS	SNV	C	→	G	55	2281	2.41
1954	6380	IGS	SNV	A	→	C	31	2290	1.35
1955	6381	IGS	SNV	A	→	G	34	2282	1.49
1956	6384	IGS	SNV	A	→	G	35	2260	1.55
1957	6388	IGS	SNV	G	→	C	71	2317	3.06
1958	6391	IGS	SNV	G	→	C	59	2314	2.55
1959	6393	IGS	SNV	T	→	C	74	2296	3.22
1960	6395	IGS	SNV	C	→	G	37	2325	1.59
1961	6398	IGS	SNV	A	→	C	73	2331	3.13
1962	6399	IGS	SNV	A	→	C	48	2320	2.07
1963	6400	IGS	SNV	A	→	C	38	2323	1.64
1964	6400	IGS	SNV	A	→	G	32	2323	1.38
1965	6402	IGS	SNV	T	→	C	30	2311	1.3
1966	6402	IGS	SNV	T	→	G	123	2311	5.32
1967	6403	IGS	SNV	T	→	G	98	2301	4.26
1968	6406	IGS	SNV	C	→	G	44	2296	1.92
1969	6407	IGS	SNV	C	→	G	40	2287	1.75
1970	6410	IGS	SNV	A	→	C	36	2253	1.6
1971	6411	IGS	SNV	T	→	C	41	2263	1.81
1972	6411	IGS	SNV	T	→	G	32	2263	1.41
1973	6413	IGS	SNV	A	→	C	70	2271	3.08
1974	6414	IGS	SNV	T	→	C	50	2267	2.21
1975	6414	IGS	SNV	T	→	G	49	2267	2.16
1976	6418	IGS	SNV	A	→	C	46	2283	2.01
1977	6418	IGS	SNV	A	→	G	35	2283	1.53
1978	6419	IGS	SNV	T	→	C	38	2287	1.66
1979	6419	IGS	SNV	T	→	G	95	2287	4.15
1980	6424	IGS	SNV	G	→	C	38	2306	1.65
1981	6426	IGS	SNV	C	→	G	32	2318	1.38
1982	6427	IGS	SNV	G	→	C	36	2298	1.57
1983	6429	IGS	SNV	G	→	C	41	2304	1.78
1984	6432	IGS	SNV	C	→	G	36	2307	1.56
1985	6435	IGS	SNV	A	→	C	88	2279	3.86
1986	6436	IGS	SNV	A	→	C	62	2266	2.74
1987	6438	IGS	SNV	A	→	C	145	2260	6.42
1988	6438	IGS	SNV	A	→	G	31	2260	1.37
1989	6440	IGS	SNV	T	→	C	34	2262	1.5
1990	6440	IGS	SNV	T	→	G	34	2262	1.5
1991	6441	IGS	SNV	T	→	G	47	2274	2.07
1992	6442	IGS	SNV	T	→	G	37	2283	1.62
1993	6446	IGS	SNV	C	→	G	40	2370	1.69
1994	6447	IGS	SNV	T	→	G	50	2383	2.1
1995	6448	IGS	SNV	T	→	G	49	2383	2.06
1996	6449	IGS	SNV	T	→	G	38	2390	1.59
1997	6452	IGS	SNV	T	→	A	89	2398	3.71
1998	6452	IGS	SNV	T	→	G	92	2398	3.84
[truncated: 1,079 more rows]
